# Supplementary material for: Controlled and customizable baculovirus NOS3 gene delivery using PVA-based hydrogel systems
Source: PLoS One. 2023 Sep 21;18(9):e0290902. doi: 10.1371/journal.pone.0290902 (PMC10513238; doi:10.1371/journal.pone.0290902)
Supplement: S1 Data — (XLSX) [file pone.0290902.s001.xlsx]

## Sheet: Fig 1aS
Figure 1a	FTIR-ATR
	Created as New Dataset	Sample 031 By Sabrina Date Wednesday	November 02 2022	79.36	Moved down 20 points to staggar				Created as New Dataset	Sample 034 By Sabrina Date Wednesday	PVA-chit	98.77					Created as New Dataset	Sample 035 By Sabrina Date Wednesday	PVA-gelatin	117.87					PVA-PEG	Sample 032 By Sabrina Date Wednesday		139.07	139.37				Created as New Dataset	Sample 033 By Sabrina Date Wednesday	November 02 2022		PVA-PLA
	cm-1	%T	PVA	79.36					cm-1	%T		98.78					cm-1	%T		117.87					cm-1	%T	PVA-PEG	139.07	139.36				cm-1	%T
	4000	99.33	99.36	79.35					4000	98.77		98.78					4000	97.87		117.87					4000	99.07	%T	139.08	139.36				4000	98.1
	3999	99.33	99.36	79.35					3999	98.78		98.78					3999	97.87		117.87					3999	99.07	99.37	139.08	139.36				3999	98.09
	3998	99.33	99.35	79.34					3998	98.78		98.77					3998	97.87		117.87					3998	99.08	99.36	139.08	139.36				3998	98.09
	3997	99.33	99.35	79.34					3997	98.78		98.76					3997	97.87		117.87					3997	99.08	99.36	139.08	139.36				3997	98.1
	3996	99.33	99.34	79.34					3996	98.77		98.76					3996	97.87		117.86					3996	99.08	99.36	139.09	139.35				3996	98.1
	3995	99.34	99.34	79.34					3995	98.76		98.76					3995	97.87		117.86					3995	99.08	99.36	139.09	139.35				3995	98.1
	3994	99.34	99.34	79.34					3994	98.76		98.76					3994	97.86		117.86					3994	99.09	99.36	139.09	139.35				3994	98.09
	3993	99.34	99.34	79.33					3993	98.76		98.77					3993	97.86		117.86					3993	99.09	99.35	139.09	139.35				3993	98.09
	3992	99.34	99.34	79.33					3992	98.76		98.77					3992	97.86		117.86					3992	99.09	99.35	139.1	139.35				3992	98.09
	3991	99.34	99.33	79.33					3991	98.77		98.77					3991	97.86		117.87					3991	99.09	99.35	139.1	139.35				3991	98.09
	3990	99.34	99.33	79.34					3990	98.77		98.77					3990	97.86		117.87					3990	99.1	99.35	139.1	139.35				3990	98.1
	3989	99.34	99.33	79.34					3989	98.77		98.77					3989	97.87		117.87					3989	99.1	99.35	139.1	139.35				3989	98.1
	3988	99.34	99.34	79.34					3988	98.77		98.77					3988	97.87		117.87					3988	99.1	99.35	139.11	139.35				3988	98.11
	3987	99.34	99.34	79.34					3987	98.77		98.78					3987	97.87		117.87					3987	99.1	99.35	139.11	139.35				3987	98.12
	3986	99.34	99.34	79.34					3986	98.77		98.78					3986	97.87		117.87					3986	99.11	99.35	139.12	139.35				3986	98.12
	3985	99.34	99.34	79.33					3985	98.78		98.79					3985	97.87		117.88					3985	99.11	99.35	139.12	139.34				3985	98.12
	3984	99.34	99.34	79.32					3984	98.78		98.79					3984	97.87		117.88					3984	99.12	99.35	139.13	139.34				3984	98.11
	3983	99.34	99.33	79.32					3983	98.79		98.8					3983	97.88		117.89					3983	99.12	99.35	139.13	139.33				3983	98.11
	3982	99.34	99.32	79.31					3982	98.79		98.8					3982	97.88		117.9					3982	99.13	99.34	139.13	139.33				3982	98.11
	3981	99.34	99.32	79.31					3981	98.8		98.79					3981	97.89		117.9					3981	99.13	99.34	139.12	139.33				3981	98.11
	3980	99.34	99.31	79.31					3980	98.8		98.79					3980	97.9		117.89					3980	99.13	99.33	139.11	139.33				3980	98.11
	3979	99.33	99.31	79.31					3979	98.79		98.78					3979	97.9		117.89					3979	99.12	99.33	139.11	139.33				3979	98.11
	3978	99.33	99.31	79.32					3978	98.79		98.77					3978	97.89		117.89					3978	99.11	99.33	139.12	139.33				3978	98.1
	3977	99.33	99.31	79.32					3977	98.78		98.77					3977	97.89		117.89					3977	99.11	99.33	139.13	139.33				3977	98.1
	3976	99.34	99.32	79.32					3976	98.77		98.78					3976	97.89		117.9					3976	99.12	99.33	139.14	139.33				3976	98.09
	3975	99.34	99.32	79.32					3975	98.77		98.79					3975	97.89		117.9					3975	99.13	99.33	139.15	139.33				3975	98.1
	3974	99.35	99.32	79.32					3974	98.78		98.8					3974	97.9		117.91					3974	99.14	99.33	139.16	139.33				3974	98.1
	3973	99.36	99.32	79.32					3973	98.79		98.81					3973	97.9		117.91					3973	99.15	99.33	139.16	139.33				3973	98.11
	3972	99.36	99.32	79.32					3972	98.8		98.82					3972	97.91		117.91					3972	99.16	99.33	139.16	139.33				3972	98.12
	3971	99.37	99.32	79.32					3971	98.81		98.82					3971	97.91		117.91					3971	99.16	99.33	139.16	139.32				3971	98.12
	3970	99.37	99.32	79.32					3970	98.82		98.81					3970	97.91		117.91					3970	99.16	99.33	139.15	139.32				3970	98.13
	3969	99.37	99.32	79.32					3969	98.82		98.81					3969	97.91		117.91					3969	99.16	99.33	139.15	139.32				3969	98.13
	3968	99.37	99.32	79.31					3968	98.81		98.81					3968	97.91		117.92					3968	99.15	99.32	139.15	139.32				3968	98.14
	3967	99.37	99.32	79.31					3967	98.81		98.81					3967	97.91		117.92					3967	99.15	99.32	139.16	139.32				3967	98.14
	3966	99.37	99.31	79.31					3966	98.81		98.81					3966	97.92		117.92					3966	99.15	99.32	139.16	139.32				3966	98.15
	3965	99.37	99.31	79.31					3965	98.81		98.82					3965	97.92		117.92					3965	99.16	99.32	139.16	139.32				3965	98.15
	3964	99.37	99.31	79.31					3964	98.81		98.81					3964	97.92		117.92					3964	99.16	99.32	139.16	139.32				3964	98.15
	3963	99.37	99.31	79.31					3963	98.82		98.81					3963	97.92		117.91					3963	99.16	99.32	139.16	139.32				3963	98.15
	3962	99.36	99.31	79.31					3962	98.81		98.8					3962	97.92		117.9					3962	99.16	99.32	139.16	139.32				3962	98.15
	3961	99.36	99.31	79.31					3961	98.81		98.8					3961	97.91		117.9					3961	99.16	99.32	139.16	139.32				3961	98.15
	3960	99.36	99.31	79.3					3960	98.8		98.8					3960	97.9		117.89					3960	99.16	99.32	139.16	139.32				3960	98.14
	3959	99.35	99.31	79.3					3959	98.8		98.8					3959	97.9		117.89					3959	99.16	99.32	139.16	139.32				3959	98.13
	3958	99.35	99.3	79.3					3958	98.8		98.81					3958	97.89		117.89					3958	99.16	99.32	139.17	139.32				3958	98.13
	3957	99.35	99.3	79.3					3957	98.8		98.81					3957	97.89		117.9					3957	99.16	99.32	139.18	139.32				3957	98.12
	3956	99.35	99.3	79.3					3956	98.81		98.82					3956	97.89		117.9					3956	99.17	99.32	139.18	139.32				3956	98.12
	3955	99.35	99.3	79.3					3955	98.81		98.82					3955	97.9		117.91					3955	99.18	99.32	139.19	139.32				3955	98.12
	3954	99.36	99.3	79.3					3954	98.82		98.82					3954	97.9		117.92					3954	99.18	99.32	139.19	139.32				3954	98.13
	3953	99.37	99.3	79.3					3953	98.82		98.82					3953	97.91		117.92					3953	99.19	99.32	139.19	139.32				3953	98.13
	3952	99.37	99.3	79.3					3952	98.82		98.82					3952	97.92		117.91					3952	99.19	99.32	139.19	139.31				3952	98.13
	3951	99.38	99.3	79.29					3951	98.82		98.82					3951	97.92		117.91					3951	99.19	99.32	139.2	139.31				3951	98.13
	3950	99.38	99.3	79.29					3950	98.82		98.82					3950	97.91		117.91					3950	99.19	99.32	139.22	139.3				3950	98.12
	3949	99.38	99.29	79.29					3949	98.82		98.82					3949	97.91		117.92					3949	99.2	99.31	139.23	139.3				3949	98.12
	3948	99.38	99.29	79.28					3948	98.82		98.83					3948	97.91		117.93					3948	99.22	99.31	139.24	139.3				3948	98.12
	3947	99.38	99.29	79.28					3947	98.82		98.83					3947	97.92		117.93					3947	99.23	99.3	139.24	139.29				3947	98.13
	3946	99.39	99.28	79.28					3946	98.83		98.83					3946	97.93		117.94					3946	99.24	99.3	139.24	139.29				3946	98.15
	3945	99.39	99.28	79.29					3945	98.83		98.83					3945	97.93		117.94					3945	99.24	99.3	139.25	139.3				3945	98.16
	3944	99.39	99.28	79.3					3944	98.83		98.83					3944	97.94		117.93					3944	99.24	99.29	139.25	139.31				3944	98.17
	3943	99.39	99.29	79.3					3943	98.83		98.84					3943	97.94		117.93					3943	99.25	99.29	139.25	139.32				3943	98.17
	3942	99.38	99.3	79.31					3942	98.83		98.85					3942	97.93		117.93					3942	99.25	99.3	139.24	139.33				3942	98.16
	3941	99.38	99.3	79.31					3941	98.84		98.85					3941	97.93		117.93					3941	99.25	99.31	139.24	139.33				3941	98.16
	3940	99.38	99.31	79.31					3940	98.85		98.85					3940	97.93		117.94					3940	99.24	99.32	139.24	139.33				3940	98.17
	3939	99.37	99.31	79.31					3939	98.85		98.84					3939	97.93		117.94					3939	99.24	99.33	139.25	139.32				3939	98.17
	3938	99.37	99.31	79.31					3938	98.85		98.83					3938	97.94		117.94					3938	99.24	99.33	139.25	139.32				3938	98.17
	3937	99.37	99.31	79.31					3937	98.84		98.82					3937	97.94		117.94					3937	99.25	99.33	139.25	139.31				3937	98.17
	3936	99.37	99.31	79.31					3936	98.83		98.81					3936	97.94		117.93					3936	99.25	99.32	139.25	139.31				3936	98.16
	3935	99.37	99.31	79.31					3935	98.82		98.81					3935	97.94		117.94					3935	99.25	99.32	139.25	139.31				3935	98.15
	3934	99.37	99.31	79.31					3934	98.81		98.82					3934	97.93		117.94					3934	99.25	99.31	139.25	139.31				3934	98.14
	3933	99.38	99.31	79.31					3933	98.81		98.83					3933	97.94		117.94					3933	99.25	99.31	139.26	139.31				3933	98.14
	3932	99.38	99.31	79.31					3932	98.82		98.84					3932	97.94		117.94					3932	99.25	99.31	139.27	139.3				3932	98.14
	3931	99.38	99.31	79.31					3931	98.83		98.85					3931	97.94		117.95					3931	99.26	99.31	139.28	139.3				3931	98.15
	3930	99.38	99.31	79.3					3930	98.84		98.86					3930	97.94		117.95					3930	99.27	99.31	139.29	139.29				3930	98.16
	3929	99.39	99.31	79.3					3929	98.85		98.86					3929	97.95		117.96					3929	99.28	99.3	139.29	139.28				3929	98.16
	3928	99.39	99.3	79.29					3928	98.86		98.87					3928	97.95		117.96					3928	99.29	99.3	139.29	139.28				3928	98.17
	3927	99.39	99.3	79.29					3927	98.86		98.87					3927	97.96		117.97					3927	99.29	99.29	139.29	139.28				3927	98.18
	3926	99.39	99.29	79.29					3926	98.87		98.87					3926	97.96		117.97					3926	99.29	99.28	139.3	139.29				3926	98.18
	3925	99.39	99.29	79.29					3925	98.87		98.87					3925	97.97		117.97					3925	99.29	99.28	139.3	139.29				3925	98.18
	3924	99.4	99.29	79.29					3924	98.87		98.87					3924	97.97		117.97					3924	99.3	99.28	139.3	139.3				3924	98.17
	3923	99.4	99.29	79.29					3923	98.87		98.86					3923	97.97		117.96					3923	99.3	99.29	139.3	139.3				3923	98.17
	3922	99.4	99.29	79.29					3922	98.87		98.87					3922	97.97		117.96					3922	99.3	99.29	139.3	139.3				3922	98.17
	3921	99.4	99.29	79.29					3921	98.86		98.87					3921	97.96		117.96					3921	99.3	99.3	139.3	139.3				3921	98.17
	3920	99.4	99.29	79.28					3920	98.87		98.87					3920	97.96		117.95					3920	99.3	99.3	139.3	139.3				3920	98.17
	3919	99.39	99.29	79.28					3919	98.87		98.87					3919	97.96		117.96					3919	99.3	99.3	139.3	139.3				3919	98.17
	3918	99.39	99.28	79.28					3918	98.87		98.87					3918	97.95		117.96					3918	99.3	99.3	139.3	139.3				3918	98.17
	3917	99.39	99.28	79.29					3917	98.87		98.87					3917	97.96		117.96					3917	99.3	99.3	139.3	139.31				3917	98.18
	3916	99.39	99.28	79.3					3916	98.87		98.86					3916	97.96		117.96					3916	99.3	99.3	139.3	139.31				3916	98.18
	3915	99.38	99.29	79.31					3915	98.87		98.86					3915	97.96		117.95					3915	99.3	99.3	139.3	139.32				3915	98.18
	3914	99.38	99.3	79.32					3914	98.86		98.86					3914	97.96		117.95					3914	99.3	99.31	139.3	139.32				3914	98.19
	3913	99.37	99.31	79.33					3913	98.86		98.86					3913	97.95		117.95					3913	99.3	99.31	139.3	139.33				3913	98.19
	3912	99.37	99.32	79.33					3912	98.86		98.86					3912	97.95		117.95					3912	99.3	99.32	139.3	139.33				3912	98.19
	3911	99.36	99.33	79.33					3911	98.86		98.86					3911	97.95		117.95					3911	99.3	99.32	139.3	139.33				3911	98.19
	3910	99.37	99.33	79.32					3910	98.86		98.86					3910	97.95		117.96					3910	99.3	99.33	139.31	139.32				3910	98.19
	3909	99.37	99.33	79.31					3909	98.86		98.86					3909	97.95		117.96					3909	99.3	99.33	139.31	139.32				3909	98.19
	3908	99.38	99.32	79.3					3908	98.86		98.86					3908	97.96		117.96					3908	99.31	99.33	139.32	139.31				3908	98.19
	3907	99.4	99.31	79.29					3907	98.86		98.86					3907	97.96		117.97					3907	99.31	99.32	139.32	139.3				3907	98.19
	3906	99.41	99.3	79.28					3906	98.86		98.86					3906	97.96		117.98					3906	99.32	99.32	139.33	139.29				3906	98.19
	3905	99.42	99.29	79.27					3905	98.86		98.86					3905	97.97		117.99					3905	99.32	99.31	139.34	139.28				3905	98.19
	3904	99.43	99.28	79.26					3904	98.86		98.86					3904	97.98		117.99					3904	99.33	99.3	139.35	139.27				3904	98.19
	3903	99.43	99.27	79.26					3903	98.86		98.87					3903	97.99		118					3903	99.34	99.29	139.35	139.27				3903	98.19
	3902	99.44	99.26	79.27					3902	98.86		98.88					3902	97.99		118					3902	99.35	99.28	139.35	139.28				3902	98.2
	3901	99.44	99.26	79.28					3901	98.87		98.89					3901	98		118					3901	99.35	99.27	139.35	139.29				3901	98.2
	3900	99.43	99.27	79.31					3900	98.88		98.89					3900	98		118					3900	99.35	99.27	139.35	139.3				3900	98.21
	3899	99.42	99.28	79.31					3899	98.89		98.89					3899	98		118					3899	99.35	99.28	139.34	139.31				3899	98.22
	3898	99.41	99.31	79.31					3898	98.89		98.88					3898	98		118					3898	99.35	99.29	139.34	139.32				3898	98.22
	3897	99.41	99.31	79.31					3897	98.89		98.88					3897	98		118					3897	99.34	99.3	139.35	139.32				3897	98.22
	3896	99.4	99.31	79.31					3896	98.88		98.87					3896	98		118					3896	99.34	99.31	139.35	139.32				3896	98.22
	3895	99.4	99.31	79.31					3895	98.88		98.87					3895	98		118					3895	99.35	99.32	139.36	139.32				3895	98.22
	3894	99.4	99.31	79.32					3894	98.87		98.88					3894	98		118					3894	99.35	99.32	139.35	139.32				3894	98.22
	3893	99.39	99.31	79.32					3893	98.87		98.88					3893	98		118					3893	99.36	99.32	139.35	139.33				3893	98.22
	3892	99.39	99.32	79.33					3892	98.88		98.87					3892	98		118					3892	99.35	99.32	139.35	139.33				3892	98.22
	3891	99.38	99.32	79.33					3891	98.88		98.88					3891	98		118					3891	99.35	99.32	139.35	139.33				3891	98.2
	3890	99.39	99.33	79.33					3890	98.87		98.88					3890	98		118					3890	99.35	99.33	139.35	139.32				3890	98.19
	3889	99.4	99.33	79.33					3889	98.88		98.89					3889	98		118					3889	99.35	99.33	139.35	139.31				3889	98.19
	3888	99.4	99.33	79.32					3888	98.88		98.89					3888	98		118					3888	99.35	99.33	139.36	139.31				3888	98.19
	3887	99.4	99.33	79.32					3887	98.89		98.88					3887	98		118					3887	99.35	99.32	139.35	139.31				3887	98.19
	3886	99.4	99.32	79.31					3886	98.89		98.87					3886	98		117.99					3886	99.36	99.31	139.35	139.31				3886	98.18
	3885	99.4	99.32	79.31					3885	98.88		98.86					3885	98		117.99					3885	99.35	99.31	139.35	139.3				3885	98.18
	3884	99.4	99.31	79.31					3884	98.87		98.86					3884	97.99		117.99					3884	99.35	99.31	139.35	139.29				3884	98.18
	3883	99.41	99.31	79.27					3883	98.86		98.86					3883	97.99		118					3883	99.35	99.31	139.35	139.28				3883	98.19
	3882	99.42	99.31	79.27					3882	98.86		98.87					3882	97.99		118					3882	99.35	99.3	139.34	139.28				3882	98.21
	3881	99.41	99.27	79.28					3881	98.86		98.87					3881	98		118.01					3881	99.35	99.29	139.34	139.28				3881	98.22
	3880	99.4	99.27	79.29					3880	98.87		98.87					3880	98		118.01					3880	99.34	99.28	139.34	139.28				3880	98.22
	3879	99.39	99.28	79.28					3879	98.87		98.88					3879	98.01		118.01					3879	99.34	99.28	139.34	139.27				3879	98.22
	3878	99.39	99.29	79.27					3878	98.87		98.88					3878	98.01		118.01					3878	99.34	99.28	139.34	139.27				3878	98.21
	3877	99.39	99.28	79.27					3877	98.88		98.88					3877	98.01		118.01					3877	99.34	99.28	139.34	139.26				3877	98.21
	3876	99.39	99.27	79.28					3876	98.88		98.89					3876	98.01		118					3876	99.34	99.27	139.35	139.26				3876	98.22
	3875	99.38	99.27	79.29					3875	98.88		98.89					3875	98.01		118					3875	99.34	99.27	139.35	139.27				3875	98.22
	3874	99.38	99.28	79.29					3874	98.89		98.89					3874	98		117.99					3874	99.35	99.26	139.35	139.27				3874	98.21
	3873	99.38	99.29	79.29					3873	98.89		98.9					3873	98		117.99					3873	99.35	99.26	139.35	139.26				3873	98.21
	3872	99.39	99.29	79.29					3872	98.89		98.9					3872	97.99		118					3872	99.35	99.27	139.35	139.25				3872	98.21
	3871	99.39	99.29	79.29					3871	98.9		98.9					3871	97.99		118.01					3871	99.35	99.27	139.35	139.26				3871	98.21
	3870	99.39	99.29	79.29					3870	98.9		98.9					3870	98		118.03					3870	99.35	99.26	139.36	139.26				3870	98.21
	3869	99.4	99.29	79.28					3869	98.9		98.9					3869	98.01		118.04					3869	99.35	99.25	139.36	139.26				3869	98.21
	3868	99.41	99.29	79.27					3868	98.9		98.9					3868	98.03		118.04					3868	99.36	99.26	139.37	139.25				3868	98.22
	3867	99.42	99.28	79.27					3867	98.9		98.9					3867	98.04		118.04					3867	99.36	99.26	139.37	139.24				3867	98.23
	3866	99.42	99.27	79.27					3866	98.9		98.9					3866	98.04		118.03					3866	99.37	99.26	139.36	139.24				3866	98.24
	3865	99.42	99.27	79.27					3865	98.9		98.89					3865	98.04		118.03					3865	99.37	99.25	139.36	139.25				3865	98.24
	3864	99.41	99.27	79.27					3864	98.9		98.88					3864	98.03		118.03					3864	99.36	99.24	139.36	139.25				3864	98.23
	3863	99.41	99.27	79.27					3863	98.89		98.88					3863	98.03		118.03					3863	99.36	99.24	139.35	139.25				3863	98.23
	3862	99.41	99.27	79.27					3862	98.88		98.88					3862	98.03		118.03					3862	99.36	99.25	139.35	139.25				3862	98.23
	3861	99.4	99.27	79.28					3861	98.88		98.89					3861	98.03		118.03					3861	99.35	99.25	139.36	139.25				3861	98.23
	3860	99.39	99.27	79.29					3860	98.88		98.9					3860	98.03		118.04					3860	99.35	99.25	139.36	139.25				3860	98.22
	3859	99.38	99.28	79.29					3859	98.89		98.91					3859	98.03		118.05					3859	99.36	99.25	139.37	139.26				3859	98.22
	3858	99.37	99.29	79.29					3858	98.9		98.92					3858	98.04		118.05					3858	99.36	99.25	139.38	139.27				3858	98.22
	3857	99.37	99.29	79.27					3857	98.91		98.92					3857	98.05		118.06					3857	99.37	99.25	139.38	139.26				3857	98.22
	3856	99.38	99.29	79.27					3856	98.92		98.93					3856	98.05		118.06					3856	99.38	99.26	139.38	139.25				3856	98.22
	3855	99.38	99.27	79.27					3855	98.92		98.94					3855	98.06		118.06					3855	99.38	99.27	139.37	139.24				3855	98.22
	3854	99.38	99.27	79.27					3854	98.93		98.94					3854	98.06		118.07					3854	99.38	99.26	139.36	139.25				3854	98.23
	3853	99.39	99.27	79.26					3853	98.94		98.94					3853	98.06		118.07					3853	99.37	99.25	139.36	139.25				3853	98.24
	3852	99.41	99.27	79.25					3852	98.94		98.93					3852	98.07		118.07					3852	99.36	99.24	139.35	139.25				3852	98.24
	3851	99.42	99.26	79.25					3851	98.94		98.93					3851	98.07		118.06					3851	99.36	99.25	139.35	139.25				3851	98.25
	3850	99.42	99.25	79.25					3850	98.93		98.92					3850	98.07		118.05					3850	99.35	99.25	139.35	139.25				3850	98.26
	3849	99.41	99.25	79.25					3849	98.93		98.91					3849	98.06		118.04					3849	99.35	99.25	139.35	139.25				3849	98.26
	3848	99.4	99.25	79.25					3848	98.92		98.9					3848	98.05		118.04					3848	99.35	99.25	139.35	139.24				3848	98.25
	3847	99.39	99.25	79.24					3847	98.91		98.9					3847	98.04		118.04					3847	99.35	99.25	139.35	139.23				3847	98.25
	3846	99.39	99.25	79.24					3846	98.9		98.9					3846	98.04		118.04					3846	99.35	99.25	139.35	139.22				3846	98.25
	3845	99.38	99.24	79.24					3845	98.9		98.9					3845	98.04		118.04					3845	99.35	99.24	139.35	139.21				3845	98.24
	3844	99.38	99.24	79.25					3844	98.9		98.9					3844	98.04		118.04					3844	99.35	99.23	139.36	139.21				3844	98.24
	3843	99.38	99.24	79.26					3843	98.9		98.9					3843	98.04		118.04					3843	99.35	99.22	139.36	139.21				3843	98.24
	3842	99.38	99.25	79.26					3842	98.9		98.91					3842	98.04		118.05					3842	99.36	99.21	139.36	139.21				3842	98.24
	3841	99.38	99.26	79.27					3841	98.9		98.91					3841	98.04		118.06					3841	99.36	99.21	139.36	139.21				3841	98.24
	3840	99.38	99.26	79.26					3840	98.91		98.92					3840	98.05		118.07					3840	99.36	99.21	139.36	139.21				3840	98.25
	3839	99.39	99.27	79.26					3839	98.91		98.92					3839	98.06		118.08					3839	99.36	99.21	139.36	139.22				3839	98.25
	3838	99.39	99.26	79.25					3838	98.92		98.93					3838	98.07		118.09					3838	99.36	99.21	139.36	139.23				3838	98.25
	3837	99.4	99.26	79.24					3837	98.92		98.93					3837	98.08		118.09					3837	99.36	99.21	139.36	139.23				3837	98.26
	3836	99.41	99.25	79.23					3836	98.93		98.94					3836	98.09		118.09					3836	99.36	99.22	139.37	139.23				3836	98.26
	3835	99.41	99.24	79.23					3835	98.93		98.94					3835	98.09		118.09					3835	99.36	99.23	139.37	139.22				3835	98.26
	3834	99.41	99.23	79.24					3834	98.94		98.95					3834	98.09		118.08					3834	99.37	99.23	139.37	139.22				3834	98.26
	3833	99.41	99.23	79.25					3833	98.94		98.95					3833	98.09		118.08					3833	99.37	99.23	139.37	139.22				3833	98.27
	3832	99.42	99.24	79.25					3832	98.95		98.94					3832	98.08		118.08					3832	99.37	99.22	139.36	139.22				3832	98.27
	3831	99.42	99.25	79.24					3831	98.95		98.93					3831	98.08		118.07					3831	99.37	99.22	139.36	139.21				3831	98.27
	3830	99.41	99.25	79.23					3830	98.94		98.92					3830	98.08		118.07					3830	99.36	99.22	139.36	139.2				3830	98.27
	3829	99.41	99.24	79.22					3829	98.93		98.92					3829	98.07		118.07					3829	99.36	99.22	139.36	139.19				3829	98.27
	3828	99.4	99.23	79.22					3828	98.92		98.91					3828	98.07		118.06					3828	99.36	99.21	139.36	139.19				3828	98.27
	3827	99.39	99.22	79.22					3827	98.92		98.9					3827	98.07		118.06					3827	99.36	99.2	139.36	139.18				3827	98.26
	3826	99.38	99.22	79.21					3826	98.91		98.9					3826	98.06		118.06					3826	99.36	99.19	139.36	139.18				3826	98.25
	3825	99.38	99.22	79.2					3825	98.9		98.9					3825	98.06		118.06					3825	99.36	99.19	139.35	139.17				3825	98.25
	3824	99.38	99.21	79.21					3824	98.9		98.9					3824	98.06		118.06					3824	99.36	99.18	139.35	139.17				3824	98.25
	3823	99.38	99.2	79.22					3823	98.9		98.91					3823	98.06		118.07					3823	99.35	99.18	139.35	139.17				3823	98.25
	3822	99.37	99.21	79.23					3822	98.9		98.91					3822	98.06		118.08					3822	99.35	99.17	139.35	139.18				3822	98.26
	3821	99.37	99.22	79.23					3821	98.91		98.91					3821	98.07		118.08					3821	99.35	99.17	139.35	139.18				3821	98.27
	3820	99.37	99.23	79.22					3820	98.91		98.92					3820	98.08		118.07					3820	99.35	99.17	139.35	139.17				3820	98.26
	3819	99.38	99.23	79.21					3819	98.91		98.93					3819	98.08		118.06					3819	99.35	99.18	139.35	139.16				3819	98.26
	3818	99.39	99.22	79.21					3818	98.92		98.94					3818	98.07		118.06					3818	99.35	99.18	139.35	139.16				3818	98.25
	3817	99.39	99.21	79.22					3817	98.93		98.95					3817	98.06		118.07					3817	99.35	99.17	139.36	139.17				3817	98.26
	3816	99.39	99.21	79.22					3816	98.94		98.96					3816	98.06		118.07					3816	99.35	99.16	139.37	139.18				3816	98.26
	3815	99.4	99.22	79.21					3815	98.95		98.96					3815	98.07		118.08					3815	99.36	99.16	139.38	139.18				3815	98.26
	3814	99.41	99.22	79.2					3814	98.96		98.95					3814	98.07		118.08					3814	99.37	99.17	139.38	139.18				3814	98.27
	3813	99.42	99.21	79.2					3813	98.96		98.95					3813	98.08		118.09					3813	99.38	99.18	139.38	139.18				3813	98.28
	3812	99.42	99.2	79.2					3812	98.95		98.94					3812	98.08		118.09					3812	99.38	99.18	139.38	139.18				3812	98.29
	3811	99.41	99.2	79.2					3811	98.95		98.94					3811	98.09		118.08					3811	99.38	99.18	139.38	139.18				3811	98.29
	3810	99.41	99.2	79.2					3810	98.94		98.93					3810	98.09		118.07					3810	99.38	99.18	139.37	139.17				3810	98.29
	3809	99.41	99.2	79.2					3809	98.94		98.93					3809	98.08		118.07					3809	99.38	99.18	139.36	139.15				3809	98.29
	3808	99.39	99.2	79.2					3808	98.93		98.92					3808	98.07		118.07					3808	99.37	99.18	139.36	139.14				3808	98.28
	3807	99.38	99.2	79.19					3807	98.93		98.92					3807	98.07		118.08					3807	99.36	99.17	139.36	139.14				3807	98.27
	3806	99.37	99.2	79.17					3806	98.92		98.93					3806	98.07		118.09					3806	99.36	99.15	139.37	139.13				3806	98.26
	3805	99.37	99.19	79.15					3805	98.92		98.95					3805	98.08		118.1					3805	99.36	99.14	139.38	139.11				3805	98.25
	3804	99.37	99.17	79.15					3804	98.93		98.96					3804	98.09		118.12					3804	99.37	99.14	139.39	139.1				3804	98.26
	3803	99.37	99.15	79.15					3803	98.95		98.97					3803	98.1		118.13					3803	99.38	99.13	139.39	139.1				3803	98.28
	3802	99.38	99.15	79.14					3802	98.96		98.97					3802	98.12		118.14					3802	99.39	99.11	139.4	139.1				3802	98.29
	3801	99.39	99.15	79.13					3801	98.97		98.96					3801	98.13		118.13					3801	99.39	99.1	139.4	139.09				3801	98.29
	3800	99.41	99.14	79.12					3800	98.97		98.96					3800	98.14		118.13					3800	99.4	99.1	139.39	139.09				3800	98.29
	3799	99.43	99.13	79.11					3799	98.96		98.95					3799	98.13		118.12					3799	99.4	99.1	139.38	139.09				3799	98.3
	3798	99.44	99.12	79.12					3798	98.96		98.94					3798	98.13		118.11					3798	99.39	99.09	139.37	139.1				3798	98.3
	3797	99.43	99.11	79.12					3797	98.95		98.93					3797	98.12		118.1					3797	99.38	99.09	139.37	139.11				3797	98.3
	3796	99.43	99.12	79.12					3796	98.94		98.93					3796	98.11		118.09					3796	99.37	99.09	139.37	139.12				3796	98.3
	3795	99.43	99.12	79.12					3795	98.93		98.92					3795	98.1		118.08					3795	99.37	99.1	139.37	139.12				3795	98.29
	3794	99.43	99.12	79.12					3794	98.93		98.93					3794	98.09		118.08					3794	99.37	99.11	139.37	139.13				3794	98.29
	3793	99.43	99.12	79.12					3793	98.92		98.93					3793	98.08		118.09					3793	99.37	99.12	139.37	139.13				3793	98.28
	3792	99.42	99.12	79.12					3792	98.93		98.93					3792	98.08		118.09					3792	99.37	99.12	139.38	139.13				3792	98.28
	3791	99.42	99.12	79.11					3791	98.93		98.92					3791	98.09		118.09					3791	99.37	99.13	139.39	139.13				3791	98.29
	3790	99.42	99.12	79.11					3790	98.93		98.92					3790	98.09		118.09					3790	99.38	99.13	139.39	139.11				3790	98.29
	3789	99.41	99.11	79.1					3789	98.92		98.92					3789	98.09		118.09					3789	99.39	99.13	139.4	139.09				3789	98.29
	3788	99.4	99.11	79.09					3788	98.92		98.92					3788	98.09		118.08					3788	99.39	99.13	139.4	139.08				3788	98.29
	3787	99.4	99.1	79.09					3787	98.92		98.92					3787	98.09		118.09					3787	99.4	99.11	139.4	139.06				3787	98.29
	3786	99.39	99.09	79.09					3786	98.92		98.93					3786	98.08		118.09					3786	99.4	99.09	139.39	139.06				3786	98.3
	3785	99.39	99.09	79.09					3785	98.92		98.93					3785	98.09		118.1					3785	99.4	99.08	139.39	139.06				3785	98.3
	3784	99.4	99.09	79.09					3784	98.93		98.92					3784	98.09		118.1					3784	99.39	99.06	139.39	139.06				3784	98.3
	3783	99.4	99.09	79.08					3783	98.93		98.92					3783	98.1		118.1					3783	99.39	99.06	139.39	139.06				3783	98.3
	3782	99.41	99.09	79.07					3782	98.92		98.92					3782	98.1		118.1					3782	99.39	99.06	139.39	139.05				3782	98.29
	3781	99.41	99.08	79.06					3781	98.92		98.92					3781	98.1		118.1					3781	99.39	99.06	139.39	139.05				3781	98.29
	3780	99.41	99.07	79.05					3780	98.92		98.93					3780	98.1		118.1					3780	99.39	99.06	139.4	139.05				3780	98.29
	3779	99.4	99.06	79.05					3779	98.92		98.93					3779	98.1		118.1					3779	99.39	99.05	139.41	139.04				3779	98.3
	3778	99.41	99.05	79.04					3778	98.93		98.94					3778	98.1		118.11					3778	99.4	99.05	139.41	139.03				3778	98.3
	3777	99.42	99.05	79.03					3777	98.93		98.94					3777	98.1		118.11					3777	99.41	99.05	139.41	139.01				3777	98.3
	3776	99.43	99.04	79.03					3776	98.94		98.95					3776	98.11		118.11					3776	99.41	99.04	139.4	139				3776	98.3
	3775	99.43	99.03	79.02					3775	98.94		98.95					3775	98.11		118.11					3775	99.41	99.03	139.4	139				3775	98.3
	3774	99.43	99.03	79.01					3774	98.95		98.94					3774	98.11		118.11					3774	99.4	99.01	139.39	138.99				3774	98.3
	3773	99.43	99.02	79					3773	98.95		98.93					3773	98.11		118.11					3773	99.4	99	139.39	138.98				3773	98.3
	3772	99.42	99.01	78.99					3772	98.94		98.92					3772	98.11		118.11					3772	99.39	99	139.38	138.97				3772	98.3
	3771	99.41	99	78.98					3771	98.93		98.92					3771	98.11		118.12					3771	99.39	98.99	139.39	138.96				3771	98.3
	3770	99.4	98.99	78.96					3770	98.92		98.92					3770	98.11		118.12					3770	99.38	98.98	139.39	138.95				3770	98.3
	3769	99.41	98.98	78.95					3769	98.92		98.93					3769	98.12		118.12					3769	99.39	98.97	139.39	138.95				3769	98.31
	3768	99.41	98.96	78.94					3768	98.92		98.93					3768	98.12		118.12					3768	99.39	98.96	139.39	138.95				3768	98.31
	3767	99.42	98.95	78.94					3767	98.93		98.93					3767	98.12		118.12					3767	99.39	98.95	139.39	138.94				3767	98.32
	3766	99.42	98.94	78.94					3766	98.93		98.93					3766	98.12		118.12					3766	99.39	98.95	139.39	138.94				3766	98.32
	3765	99.42	98.94	78.94					3765	98.93		98.92					3765	98.12		118.12					3765	99.39	98.95	139.39	138.94				3765	98.31
	3764	99.42	98.94	78.93					3764	98.93		98.92					3764	98.12		118.13					3764	99.39	98.94	139.38	138.93				3764	98.31
	3763	99.43	98.94	78.93					3763	98.92		98.91					3763	98.12		118.13					3763	99.39	98.94	139.37	138.92				3763	98.31
	3762	99.43	98.93	78.94					3762	98.92		98.91					3762	98.13		118.13					3762	99.38	98.94	139.36	138.92				3762	98.32
	3761	99.43	98.93	78.95					3761	98.91		98.9					3761	98.13		118.12					3761	99.37	98.93	139.36	138.92				3761	98.32
	3760	99.42	98.94	78.95					3760	98.91		98.9					3760	98.13		118.12					3760	99.36	98.92	139.36	138.91				3760	98.31
	3759	99.41	98.95	78.94					3759	98.9		98.9					3759	98.12		118.12					3759	99.36	98.92	139.37	138.9				3759	98.31
	3758	99.4	98.95	78.93					3758	98.9		98.9					3758	98.12		118.12					3758	99.36	98.92	139.37	138.88				3758	98.31
	3757	99.4	98.94	78.92					3757	98.9		98.9					3757	98.12		118.13					3757	99.37	98.91	139.37	138.86				3757	98.31
	3756	99.39	98.93	78.91					3756	98.9		98.91					3756	98.12		118.13					3756	99.37	98.9	139.37	138.84				3756	98.31
	3755	99.38	98.92	78.91					3755	98.9		98.92					3755	98.13		118.14					3755	99.37	98.88	139.37	138.83				3755	98.31
	3754	99.37	98.91	78.9					3754	98.91		98.93					3754	98.13		118.15					3754	99.37	98.86	139.38	138.82				3754	98.3
	3753	99.37	98.91	78.89					3753	98.92		98.95					3753	98.14		118.16					3753	99.37	98.84	139.38	138.81				3753	98.3
	3752	99.38	98.9	78.88					3752	98.93		98.95					3752	98.15		118.16					3752	99.38	98.83	139.38	138.8				3752	98.3
	3751	99.39	98.89	78.87					3751	98.95		98.95					3751	98.16		118.16					3751	99.38	98.82	139.38	138.79				3751	98.3
	3750	99.41	98.88	78.85					3750	98.95		98.95					3750	98.16		118.17					3750	99.38	98.81	139.38	138.78				3750	98.3
	3749	99.42	98.87	78.82					3749	98.95		98.95					3749	98.16		118.17					3749	99.38	98.8	139.38	138.77				3749	98.3
	3748	99.43	98.85	78.79					3748	98.95		98.96					3748	98.17		118.17					3748	99.38	98.79	139.39	138.76				3748	98.3
	3747	99.45	98.82	78.77					3747	98.95		98.97					3747	98.17		118.18					3747	99.38	98.78	139.39	138.75				3747	98.31
	3746	99.46	98.79	78.78					3746	98.96		98.97					3746	98.17		118.18					3746	99.39	98.77	139.39	138.75				3746	98.33
	3745	99.45	98.77	78.78					3745	98.97		98.98					3745	98.18		118.18					3745	99.39	98.76	139.38	138.75				3745	98.34
	3744	99.46	98.78	78.77					3744	98.97		98.97					3744	98.18		118.18					3744	99.39	98.75	139.38	138.75				3744	98.34
	3743	99.47	98.78	78.75					3743	98.98		98.96					3743	98.18		118.17					3743	99.38	98.75	139.38	138.73				3743	98.34
	3742	99.48	98.77	78.73					3742	98.97		98.95					3742	98.18		118.17					3742	99.38	98.75	139.39	138.7				3742	98.35
	3741	99.48	98.75	78.7					3741	98.96		98.94					3741	98.17		118.17					3741	99.38	98.75	139.39	138.67				3741	98.35
	3740	99.48	98.73	78.68					3740	98.95		98.93					3740	98.17		118.17					3740	99.39	98.73	139.38	138.65				3740	98.35
	3739	99.48	98.7	78.67					3739	98.94		98.92					3739	98.17		118.17					3739	99.39	98.7	139.38	138.63				3739	98.36
	3738	99.48	98.68	78.66					3738	98.93		98.91					3738	98.17		118.17					3738	99.38	98.67	139.37	138.62				3738	98.36
	3737	99.48	98.67	78.65					3737	98.92		98.92					3737	98.17		118.17					3737	99.38	98.65	139.38	138.61				3737	98.36
	3736	99.47	98.66	78.64					3736	98.91		98.93					3736	98.17		118.17					3736	99.37	98.63	139.39	138.61				3736	98.37
	3735	99.47	98.65	78.62					3735	98.92		98.94					3735	98.17		118.18					3735	99.38	98.62	139.39	138.61				3735	98.37
	3734	99.47	98.64	78.61					3734	98.93		98.94					3734	98.17		118.18					3734	99.39	98.61	139.39	138.6				3734	98.37
	3733	99.47	98.62	78.6					3733	98.94		98.93					3733	98.18		118.18					3733	99.39	98.61	139.38	138.59				3733	98.37
	3732	99.46	98.61	78.59					3732	98.94		98.91					3732	98.18		118.17					3732	99.39	98.61	139.37	138.58				3732	98.36
	3731	99.46	98.6	78.58					3731	98.93		98.9					3731	98.18		118.17					3731	99.38	98.6	139.37	138.56				3731	98.35
	3730	99.46	98.59	78.56					3730	98.91		98.9					3730	98.17		118.16					3730	99.37	98.59	139.37	138.54				3730	98.34
	3729	99.46	98.58	78.54					3729	98.9		98.91					3729	98.17		118.16					3729	99.37	98.58	139.38	138.53				3729	98.33
	3728	99.47	98.56	78.53					3728	98.9		98.92					3728	98.16		118.17					3728	99.37	98.56	139.4	138.51				3728	98.33
	3727	99.47	98.54	78.5					3727	98.91		98.92					3727	98.16		118.18					3727	99.38	98.54	139.41	138.5				3727	98.34
	3726	99.48	98.53	78.47					3726	98.92		98.92					3726	98.17		118.18					3726	99.4	98.53	139.41	138.48				3726	98.35
	3725	99.48	98.5	78.44					3725	98.92		98.91					3725	98.18		118.18					3725	99.41	98.51	139.4	138.46				3725	98.36
	3724	99.49	98.47	78.42					3724	98.92		98.9					3724	98.18		118.18					3724	99.41	98.5	139.4	138.44				3724	98.36
	3723	99.48	98.44	78.4					3723	98.91		98.9					3723	98.18		118.18					3723	99.4	98.48	139.4	138.42				3723	98.36
	3722	99.48	98.42	78.38					3722	98.9		98.9					3722	98.18		118.18					3722	99.4	98.46	139.4	138.41				3722	98.35
	3721	99.47	98.4	78.36					3721	98.9		98.9					3721	98.18		118.17					3721	99.4	98.44	139.4	138.39				3721	98.35
	3720	99.47	98.38	78.32					3720	98.9		98.9					3720	98.18		118.17					3720	99.4	98.42	139.4	138.36				3720	98.34
	3719	99.46	98.36	78.29					3719	98.9		98.9					3719	98.17		118.18					3719	99.4	98.41	139.4	138.33				3719	98.34
	3718	99.46	98.32	78.25					3718	98.9		98.9					3718	98.17		118.18					3718	99.4	98.39	139.41	138.29				3718	98.34
	3717	99.46	98.29	78.22					3717	98.9		98.89					3717	98.18		118.19					3717	99.4	98.36	139.41	138.25				3717	98.34
	3716	99.46	98.25	78.18					3716	98.9		98.88					3716	98.18		118.19					3716	99.41	98.33	139.42	138.21				3716	98.35
	3715	99.46	98.22	78.15					3715	98.89		98.88					3715	98.19		118.19					3715	99.41	98.29	139.41	138.16				3715	98.35
	3714	99.46	98.18	78.11					3714	98.88		98.88					3714	98.19		118.19					3714	99.42	98.25	139.4	138.12				3714	98.36
	3713	99.46	98.15	78.08					3713	98.88		98.89					3713	98.19		118.2					3713	99.41	98.21	139.39	138.09				3713	98.36
	3712	99.46	98.11	78.04					3712	98.88		98.9					3712	98.19		118.2					3712	99.4	98.16	139.39	138.06				3712	98.36
	3711	99.46	98.08	78					3711	98.89		98.91					3711	98.2		118.2					3711	99.39	98.12	139.39	138.04				3711	98.35
	3710	99.46	98.04	77.96					3710	98.9		98.91					3710	98.2		118.2					3710	99.39	98.09	139.4	138.01				3710	98.35
	3709	99.47	98	77.92					3709	98.91		98.91					3709	98.2		118.19					3709	99.39	98.06	139.4	137.98				3709	98.35
	3708	99.47	97.96	77.88					3708	98.91		98.89					3708	98.2		118.18					3708	99.4	98.04	139.4	137.94				3708	98.36
	3707	99.47	97.92	77.83					3707	98.91		98.88					3707	98.19		118.17					3707	99.4	98.01	139.4	137.9				3707	98.36
	3706	99.47	97.88	77.78					3706	98.89		98.87					3706	98.18		118.17					3706	99.4	97.98	139.4	137.85				3706	98.35
	3705	99.47	97.83	77.73					3705	98.88		98.86					3705	98.17		118.18					3705	99.4	97.94	139.4	137.8				3705	98.34
	3704	99.47	97.78	77.68					3704	98.87		98.85					3704	98.17		118.18					3704	99.4	97.9	139.4	137.76				3704	98.33
	3703	99.46	97.73	77.64					3703	98.86		98.84					3703	98.18		118.19					3703	99.4	97.85	139.39	137.71				3703	98.32
	3702	99.46	97.68	77.58					3702	98.85		98.84					3702	98.18		118.19					3702	99.4	97.8	139.39	137.65				3702	98.32
	3701	99.45	97.64	77.52					3701	98.84		98.84					3701	98.19		118.18					3701	99.39	97.76	139.39	137.59				3701	98.32
	3700	99.44	97.58	77.46					3700	98.84		98.84					3700	98.19		118.17					3700	99.39	97.71	139.39	137.52				3700	98.33
	3699	99.44	97.52	77.39					3699	98.84		98.84					3699	98.18		118.17					3699	99.39	97.65	139.39	137.45				3699	98.33
	3698	99.44	97.46	77.31					3698	98.84		98.84					3698	98.17		118.16					3698	99.39	97.59	139.39	137.38				3698	98.33
	3697	99.43	97.39	77.24					3697	98.84		98.83					3697	98.17		118.16					3697	99.39	97.52	139.39	137.31				3697	98.33
	3696	99.44	97.31	77.16					3696	98.84		98.83					3696	98.16		118.17					3696	99.39	97.45	139.4	137.23				3696	98.32
	3695	99.44	97.24	77.08					3695	98.83		98.82					3695	98.16		118.17					3695	99.39	97.38	139.4	137.15				3695	98.32
	3694	99.45	97.16	77.01					3694	98.83		98.82					3694	98.17		118.17					3694	99.4	97.31	139.4	137.07				3694	98.32
	3693	99.45	97.08	76.92					3693	98.82		98.82					3693	98.17		118.17					3693	99.4	97.23	139.4	136.99				3693	98.32
	3692	99.44	97.01	76.83					3692	98.82		98.83					3692	98.17		118.18					3692	99.4	97.15	139.41	136.91				3692	98.32
	3691	99.44	96.92	76.73					3691	98.82		98.83					3691	98.17		118.18					3691	99.4	97.07	139.42	136.82				3691	98.33
	3690	99.45	96.83	76.63					3690	98.83		98.82					3690	98.18		118.18					3690	99.41	96.99	139.42	136.73				3690	98.33
	3689	99.45	96.73	76.53					3689	98.83		98.81					3689	98.18		118.17					3689	99.42	96.91	139.41	136.64				3689	98.33
	3688	99.46	96.63	76.43					3688	98.82		98.79					3688	98.18		118.17					3688	99.42	96.82	139.41	136.55				3688	98.33
	3687	99.46	96.53	76.33					3687	98.81		98.78					3687	98.17		118.16					3687	99.41	96.73	139.4	136.45				3687	98.33
	3686	99.46	96.43	76.22					3686	98.79		98.77					3686	98.17		118.16					3686	99.41	96.64	139.4	136.36				3686	98.32
	3685	99.45	96.33	76.12					3685	98.78		98.75					3685	98.16		118.15					3685	99.4	96.55	139.39	136.25				3685	98.31
	3684	99.43	96.22	76.01					3684	98.77		98.73					3684	98.16		118.14					3684	99.4	96.45	139.38	136.14				3684	98.29
	3683	99.42	96.12	75.89					3683	98.75		98.71					3683	98.15		118.13					3683	99.39	96.36	139.38	136.03				3683	98.28
	3682	99.41	96.01	75.78					3682	98.73		98.69					3682	98.14		118.12					3682	99.38	96.25	139.37	135.91				3682	98.26
	3681	99.4	95.89	75.67					3681	98.71		98.68					3681	98.13		118.12					3681	99.38	96.14	139.37	135.8				3681	98.25
	3680	99.38	95.78	75.54					3680	98.69		98.66					3680	98.12		118.12					3680	99.37	96.03	139.37	135.67				3680	98.24
	3679	99.37	95.67	75.39					3679	98.68		98.65					3679	98.12		118.12					3679	99.37	95.91	139.37	135.52				3679	98.23
	3678	99.37	95.54	75.23					3678	98.66		98.65					3678	98.12		118.12					3678	99.37	95.8	139.37	135.36				3678	98.23
	3677	99.36	95.39	75.07					3677	98.65		98.64					3677	98.12		118.12					3677	99.37	95.67	139.37	135.21				3677	98.23
	3676	99.35	95.23	74.93					3676	98.65		98.64					3676	98.12		118.12					3676	99.37	95.52	139.37	135.07				3676	98.23
	3675	99.34	95.07	74.79					3675	98.64		98.63					3675	98.12		118.12					3675	99.37	95.36	139.37	134.95				3675	98.23
	3674	99.35	94.93	74.64					3674	98.64		98.63					3674	98.12		118.12					3674	99.37	95.21	139.37	134.81				3674	98.23
	3673	99.36	94.79	74.48					3673	98.63		98.62					3673	98.12		118.11					3673	99.37	95.07	139.37	134.65				3673	98.23
	3672	99.38	94.64	74.32					3672	98.63		98.6					3672	98.12		118.1					3672	99.37	94.95	139.37	134.49				3672	98.24
	3671	99.39	94.48	74.15					3671	98.62		98.58					3671	98.11		118.09					3671	99.37	94.81	139.37	134.33				3671	98.24
	3670	99.39	94.32	73.99					3670	98.6		98.56					3670	98.1		118.08					3670	99.37	94.65	139.37	134.17				3670	98.23
	3669	99.39	94.15	73.82					3669	98.58		98.54					3669	98.09		118.06					3669	99.37	94.49	139.36	134.02				3669	98.22
	3668	99.39	93.99	73.66					3668	98.56		98.51					3668	98.08		118.04					3668	99.37	94.33	139.35	133.87				3668	98.21
	3667	99.38	93.82	73.51					3667	98.54		98.48					3667	98.06		118.03					3667	99.36	94.17	139.34	133.73				3667	98.19
	3666	99.37	93.66	73.35					3666	98.51		98.46					3666	98.04		118.02					3666	99.35	94.02	139.33	133.58				3666	98.17
	3665	99.36	93.51	73.18					3665	98.48		98.43					3665	98.03		118.01					3665	99.34	93.87	139.33	133.42				3665	98.15
	3664	99.35	93.35	73.02					3664	98.46		98.41					3664	98.02		118					3664	99.33	93.73	139.33	133.27				3664	98.13
	3663	99.34	93.18	72.86					3663	98.43		98.39					3663	98.01		117.99					3663	99.33	93.58	139.33	133.11				3663	98.12
	3662	99.33	93.02	72.7					3662	98.41		98.37					3662	98		117.98					3662	99.33	93.42	139.34	132.96				3662	98.11
	3661	99.32	92.86	72.54					3661	98.39		98.35					3661	97.99		117.97					3661	99.33	93.27	139.34	132.8				3661	98.1
	3660	99.32	92.7	72.37					3660	98.37		98.33					3660	97.98		117.96					3660	99.34	93.11	139.34	132.63				3660	98.09
	3659	99.33	92.54	72.2					3659	98.35		98.3					3659	97.97		117.95					3659	99.34	92.96	139.33	132.45				3659	98.09
	3658	99.33	92.37	72.02					3658	98.33		98.28					3658	97.96		117.95					3658	99.34	92.8	139.32	132.27				3658	98.08
	3657	99.33	92.2	71.85					3657	98.3		98.26					3657	97.95		117.94					3657	99.33	92.63	139.31	132.1				3657	98.07
	3656	99.32	92.02	71.68					3656	98.28		98.23					3656	97.95		117.94					3656	99.32	92.45	139.3	131.94				3656	98.06
	3655	99.31	91.85	71.52					3655	98.26		98.2					3655	97.94		117.94					3655	99.31	92.27	139.28	131.78				3655	98.05
	3654	99.31	91.68	71.35					3654	98.23		98.17					3654	97.94		117.93					3654	99.3	92.1	139.27	131.61				3654	98.04
	3653	99.32	91.52	71.17					3653	98.2		98.14					3653	97.94		117.92					3653	99.28	91.94	139.26	131.43				3653	98.03
	3652	99.32	91.35	70.98					3652	98.17		98.1					3652	97.93		117.89					3652	99.27	91.78	139.25	131.22				3652	98.02
	3651	99.31	91.17	70.78					3651	98.14		98.07					3651	97.92		117.87					3651	99.26	91.61	139.24	131.02				3651	98
	3650	99.31	90.98	70.58					3650	98.1		98.04					3650	97.89		117.84					3650	99.25	91.43	139.23	130.82				3650	97.97
	3649	99.31	90.78	70.4					3649	98.07		98.02					3649	97.87		117.82					3649	99.24	91.22	139.23	130.65				3649	97.95
	3648	99.31	90.58	70.24					3648	98.04		97.99					3648	97.84		117.81					3648	99.23	91.02	139.23	130.49				3648	97.94
	3647	99.3	90.4	70.08					3647	98.02		97.97					3647	97.82		117.8					3647	99.23	90.82	139.23	130.35				3647	97.94
	3646	99.29	90.24	69.93					3646	97.99		97.94					3646	97.81		117.79					3646	99.23	90.65	139.23	130.2				3646	97.94
	3645	99.27	90.08	69.77					3645	97.97		97.91					3645	97.8		117.77					3645	99.23	90.49	139.22	130.05				3645	97.93
	3644	99.25	89.93	69.62					3644	97.94		97.88					3644	97.79		117.75					3644	99.23	90.35	139.22	129.91				3644	97.91
	3643	99.24	89.77	69.47					3643	97.91		97.85					3643	97.77		117.72					3643	99.22	90.2	139.21	129.75				3643	97.89
	3642	99.22	89.62	69.32					3642	97.88		97.82					3642	97.75		117.7					3642	99.22	90.05	139.2	129.6				3642	97.86
	3641	99.21	89.47	69.17					3641	97.85		97.78					3641	97.72		117.69					3641	99.21	89.91	139.2	129.44				3641	97.84
	3640	99.2	89.32	69.02					3640	97.82		97.75					3640	97.7		117.68					3640	99.2	89.75	139.2	129.29				3640	97.82
	3639	99.2	89.17	68.86					3639	97.78		97.71					3639	97.69		117.67					3639	99.2	89.6	139.2	129.14				3639	97.81
	3638	99.2	89.02	68.71					3638	97.75		97.68					3638	97.68		117.66					3638	99.2	89.44	139.2	128.99				3638	97.8
	3637	99.2	88.86	68.56					3637	97.71		97.64					3637	97.67		117.64					3637	99.2	89.29	139.19	128.84				3637	97.79
	3636	99.19	88.71	68.41					3636	97.68		97.6					3636	97.66		117.62					3636	99.2	89.14	139.17	128.7				3636	97.77
	3635	99.17	88.56	68.27					3635	97.64		97.56					3635	97.64		117.6					3635	99.19	88.99	139.16	128.56				3635	97.74
	3634	99.15	88.41	68.14					3634	97.6		97.53					3634	97.62		117.58					3634	99.17	88.84	139.15	128.43				3634	97.71
	3633	99.14	88.27	67.99					3633	97.56		97.49					3633	97.6		117.57					3633	99.16	88.7	139.15	128.29				3633	97.68
	3632	99.14	88.14	67.83					3632	97.53		97.44					3632	97.58		117.55					3632	99.15	88.56	139.15	128.12				3632	97.66
	3631	99.14	87.99	67.65					3631	97.49		97.39					3631	97.57		117.52					3631	99.15	88.43	139.14	127.94				3631	97.65
	3630	99.14	87.83	67.46					3630	97.44		97.33					3630	97.55		117.48					3630	99.15	88.29	139.12	127.75				3630	97.63
	3629	99.13	87.65	67.29					3629	97.39		97.27					3629	97.52		117.43					3629	99.14	88.12	139.09	127.57				3629	97.6
	3628	99.12	87.46	67.14					3628	97.33		97.2					3628	97.48		117.39					3628	99.12	87.94	139.06	127.41				3628	97.57
	3627	99.1	87.29	66.99					3627	97.27		97.14					3627	97.43		117.36					3627	99.09	87.75	139.04	127.27				3627	97.52
	3626	99.07	87.14	66.86					3626	97.2		97.09					3626	97.39		117.34					3626	99.06	87.57	139.02	127.14				3626	97.48
	3625	99.04	86.99	66.74					3625	97.14		97.04					3625	97.36		117.32					3625	99.04	87.41	139.02	127.03				3625	97.44
	3624	99.01	86.86	66.61					3624	97.09		97					3624	97.34		117.31					3624	99.02	87.27	139.02	126.91				3624	97.4
	3623	99	86.74	66.47					3623	97.04		96.96					3623	97.32		117.29					3623	99.02	87.14	139.01	126.78				3623	97.37
	3622	98.99	86.61	66.33					3622	97		96.92					3622	97.31		117.27					3622	99.02	87.03	139.01	126.64				3622	97.35
	3621	98.99	86.47	66.18					3621	96.96		96.88					3621	97.29		117.25					3621	99.01	86.91	138.99	126.49				3621	97.33
	3620	98.98	86.33	66.04					3620	96.92		96.83					3620	97.27		117.23					3620	99.01	86.78	138.98	126.34				3620	97.32
	3619	98.97	86.18	65.9					3619	96.88		96.79					3619	97.25		117.21					3619	98.99	86.64	138.96	126.19				3619	97.3
	3618	98.95	86.04	65.76					3618	96.83		96.75					3618	97.23		117.18					3618	98.98	86.49	138.95	126.03				3618	97.28
	3617	98.94	85.9	65.62					3617	96.79		96.71					3617	97.21		117.16					3617	98.96	86.34	138.94	125.89				3617	97.26
	3616	98.92	85.76	65.48					3616	96.75		96.68					3616	97.18		117.14					3616	98.95	86.19	138.94	125.74				3616	97.24
	3615	98.9	85.62	65.34					3615	96.71		96.65					3615	97.16		117.13					3615	98.94	86.03	138.94	125.61				3615	97.22
	3614	98.88	85.48	65.19					3614	96.68		96.61					3614	97.14		117.12					3614	98.94	85.89	138.93	125.47				3614	97.2
	3613	98.87	85.34	65.05					3613	96.65		96.56					3613	97.13		117.1					3613	98.94	85.74	138.92	125.34				3613	97.18
	3612	98.86	85.19	64.9					3612	96.61		96.51					3612	97.12		117.06					3612	98.93	85.61	138.9	125.2				3612	97.16
	3611	98.85	85.05	64.75					3611	96.56		96.45					3611	97.1		117.03					3611	98.92	85.47	138.88	125.05				3611	97.13
	3610	98.84	84.9	64.6					3610	96.51		96.4					3610	97.06		117					3610	98.9	85.34	138.86	124.9				3610	97.1
	3609	98.83	84.75	64.46					3609	96.45		96.35					3609	97.03		116.97					3609	98.88	85.2	138.85	124.75				3609	97.07
	3608	98.82	84.6	64.32					3608	96.4		96.3					3608	97		116.94					3608	98.86	85.05	138.84	124.61				3608	97.04
	3607	98.8	84.46	64.19					3607	96.35		96.26					3607	96.97		116.91					3607	98.85	84.9	138.83	124.48				3607	97.01
	3606	98.79	84.32	64.05					3606	96.3		96.22					3606	96.94		116.88					3606	98.84	84.75	138.81	124.35				3606	96.99
	3605	98.77	84.19	63.92					3605	96.26		96.17					3605	96.91		116.84					3605	98.83	84.61	138.8	124.22				3605	96.96
	3604	98.75	84.05	63.78					3604	96.22		96.11					3604	96.88		116.81					3604	98.81	84.48	138.78	124.07				3604	96.93
	3603	98.72	83.92	63.63					3603	96.17		96.05					3603	96.84		116.78					3603	98.8	84.35	138.77	123.93				3603	96.89
	3602	98.71	83.78	63.48					3602	96.11		95.99					3602	96.81		116.76					3602	98.78	84.22	138.75	123.78				3602	96.86
	3601	98.69	83.63	63.34					3601	96.05		95.93					3601	96.78		116.74					3601	98.77	84.07	138.73	123.64				3601	96.82
	3600	98.69	83.48	63.21					3600	95.99		95.87					3600	96.76		116.72					3600	98.75	83.93	138.72	123.5				3600	96.79
	3599	98.68	83.34	63.07					3599	95.93		95.81					3599	96.74		116.69					3599	98.73	83.78	138.71	123.37				3599	96.76
	3598	98.66	83.21	62.93					3598	95.87		95.75					3598	96.72		116.67					3598	98.72	83.64	138.7	123.23				3598	96.74
	3597	98.65	83.07	62.78					3597	95.81		95.69					3597	96.69		116.64					3597	98.71	83.5	138.69	123.09				3597	96.71
	3596	98.63	82.93	62.63					3596	95.75		95.63					3596	96.67		116.61					3596	98.7	83.37	138.68	122.94				3596	96.68
	3595	98.61	82.78	62.49					3595	95.69		95.58					3595	96.64		116.59					3595	98.69	83.23	138.66	122.79				3595	96.64
	3594	98.6	82.63	62.34					3594	95.63		95.52					3594	96.61		116.55					3594	98.68	83.09	138.65	122.65				3594	96.6
	3593	98.58	82.49	62.2					3593	95.58		95.46					3593	96.59		116.52					3593	98.66	82.94	138.63	122.52				3593	96.57
	3592	98.56	82.34	62.07					3592	95.52		95.41					3592	96.55		116.49					3592	98.65	82.79	138.61	122.38				3592	96.54
	3591	98.54	82.2	61.92					3591	95.46		95.35					3591	96.52		116.45					3591	98.63	82.65	138.59	122.23				3591	96.51
	3590	98.52	82.07	61.76					3590	95.41		95.29					3590	96.49		116.42					3590	98.61	82.52	138.57	122.07				3590	96.48
	3589	98.5	81.92	61.59					3589	95.35		95.23					3589	96.45		116.39					3589	98.59	82.38	138.55	121.9				3589	96.44
	3588	98.48	81.76	61.42					3588	95.29		95.17					3588	96.42		116.36					3588	98.57	82.23	138.54	121.74				3588	96.4
	3587	98.47	81.59	61.27					3587	95.23		95.11					3587	96.39		116.32					3587	98.55	82.07	138.53	121.57				3587	96.36
	3586	98.46	81.42	61.12					3586	95.17		95.04					3586	96.36		116.29					3586	98.54	81.9	138.52	121.42				3586	96.33
	3585	98.44	81.27	60.99					3585	95.11		94.98					3585	96.32		116.26					3585	98.53	81.74	138.5	121.28				3585	96.3
	3584	98.42	81.12	60.86					3584	95.04		94.92					3584	96.29		116.22					3584	98.52	81.57	138.49	121.14				3584	96.27
	3583	98.39	80.99	60.73					3583	94.98		94.85					3583	96.26		116.18					3583	98.5	81.42	138.47	121.01				3583	96.23
	3582	98.37	80.86	60.59					3582	94.92		94.78					3582	96.22		116.14					3582	98.49	81.28	138.46	120.87				3582	96.2
	3581	98.35	80.73	60.44					3581	94.85		94.71					3581	96.18		116.1					3581	98.47	81.14	138.44	120.73				3581	96.16
	3580	98.33	80.59	60.28					3580	94.78		94.64					3580	96.14		116.06					3580	98.46	81.01	138.41	120.58				3580	96.12
	3579	98.3	80.44	60.13					3579	94.71		94.56					3579	96.1		116.02					3579	98.44	80.87	138.4	120.43				3579	96.07
	3578	98.28	80.28	59.97					3578	94.64		94.49					3578	96.06		115.98					3578	98.41	80.73	138.38	120.28				3578	96.02
	3577	98.25	80.13	59.82					3577	94.56		94.42					3577	96.02		115.94					3577	98.4	80.58	138.37	120.12				3577	95.98
	3576	98.22	79.97	59.67					3576	94.49		94.34					3576	95.98		115.89					3576	98.38	80.43	138.36	119.97				3576	95.93
	3575	98.19	79.82	59.52					3575	94.42		94.27					3575	95.94		115.85					3575	98.37	80.28	138.35	119.82				3575	95.89
	3574	98.17	79.67	59.36					3574	94.34		94.2					3574	95.89		115.82					3574	98.36	80.12	138.34	119.66				3574	95.85
	3573	98.15	79.52	59.21					3573	94.27		94.13					3573	95.85		115.79					3573	98.35	79.97	138.32	119.51				3573	95.81
	3572	98.13	79.36	59.07					3572	94.2		94.06					3572	95.82		115.75					3572	98.34	79.82	138.31	119.37				3572	95.77
	3571	98.1	79.21	58.91					3571	94.13		93.99					3571	95.79		115.72					3571	98.32	79.66	138.29	119.22				3571	95.72
	3570	98.08	79.07	58.75					3570	94.06		93.9					3570	95.75		115.67					3570	98.31	79.51	138.27	119.06				3570	95.68
	3569	98.06	78.91	58.58					3569	93.99		93.82					3569	95.72		115.63					3569	98.29	79.37	138.24	118.89				3569	95.63
	3568	98.04	78.75	58.4					3568	93.9		93.73					3568	95.67		115.59					3568	98.27	79.22	138.22	118.7				3568	95.59
	3567	98.02	78.58	58.23					3567	93.82		93.65					3567	95.63		115.54					3567	98.24	79.06	138.2	118.51				3567	95.54
	3566	98.01	78.4	58.06					3566	93.73		93.56					3566	95.59		115.49					3566	98.22	78.89	138.18	118.33				3566	95.5
	3565	97.99	78.23	57.91					3565	93.65		93.48					3565	95.54		115.44					3565	98.2	78.7	138.16	118.17				3565	95.46
	3564	97.96	78.06	57.76					3564	93.56		93.4					3564	95.49		115.39					3564	98.18	78.51	138.14	118.02				3564	95.4
	3563	97.92	77.91	57.61					3563	93.48		93.32					3563	95.44		115.35					3563	98.16	78.33	138.12	117.88				3563	95.35
	3562	97.87	77.76	57.46					3562	93.4		93.23					3562	95.39		115.3					3562	98.14	78.17	138.1	117.74				3562	95.29
	3561	97.83	77.61	57.31					3561	93.32		93.14					3561	95.35		115.26					3561	98.12	78.02	138.09	117.6				3561	95.23
	3560	97.8	77.46	57.16					3560	93.23		93.05					3560	95.3		115.21					3560	98.1	77.88	138.07	117.45				3560	95.17
	3559	97.76	77.31	57					3559	93.14		92.96					3559	95.26		115.16					3559	98.09	77.74	138.05	117.29				3559	95.11
	3558	97.73	77.16	56.85					3558	93.05		92.87					3558	95.21		115.11					3558	98.07	77.6	138.03	117.13				3558	95.05
	3557	97.7	77	56.68					3557	92.96		92.78					3557	95.16		115.06					3557	98.05	77.45	138	116.96				3557	94.99
	3556	97.66	76.85	56.52					3556	92.87		92.68					3556	95.11		115.02					3556	98.03	77.29	137.98	116.79				3556	94.94
	3555	97.62	76.68	56.35					3555	92.78		92.59					3555	95.06		114.97					3555	98	77.13	137.95	116.62				3555	94.89
	3554	97.58	76.52	56.18					3554	92.68		92.5					3554	95.02		114.91					3554	97.98	76.96	137.93	116.45				3554	94.84
	3553	97.55	76.35	56.03					3553	92.59		92.41					3553	94.97		114.86					3553	97.95	76.79	137.9	116.29				3553	94.78
	3552	97.52	76.18	55.87					3552	92.5		92.31					3552	94.91		114.81					3552	97.93	76.62	137.89	116.13				3552	94.72
	3551	97.49	76.03	55.71					3551	92.41		92.22					3551	94.86		114.76					3551	97.9	76.45	137.87	115.96				3551	94.67
	3550	97.46	75.87	55.54					3550	92.31		92.12					3550	94.81		114.71					3550	97.89	76.29	137.85	115.8				3550	94.61
	3549	97.43	75.71	55.36					3549	92.22		92.02					3549	94.76		114.66					3549	97.87	76.13	137.83	115.63				3549	94.55
	3548	97.4	75.54	55.18					3548	92.12		91.92					3548	94.71		114.6					3548	97.85	75.96	137.81	115.45				3548	94.49
	3547	97.38	75.36	55					3547	92.02		91.81					3547	94.66		114.55					3547	97.83	75.8	137.79	115.27				3547	94.43
	3546	97.35	75.18	54.83					3546	91.92		91.71					3546	94.6		114.49					3546	97.81	75.63	137.76	115.1				3546	94.37
	3545	97.32	75	54.67					3545	91.81		91.6					3545	94.55		114.43					3545	97.79	75.45	137.74	114.94				3545	94.32
	3544	97.29	74.83	54.51					3544	91.71		91.5					3544	94.49		114.37					3544	97.76	75.27	137.71	114.79				3544	94.26
	3543	97.25	74.67	54.36					3543	91.6		91.4					3543	94.43		114.32					3543	97.74	75.1	137.69	114.64				3543	94.2
	3542	97.21	74.51	54.2					3542	91.5		91.3					3542	94.37		114.27					3542	97.71	74.94	137.67	114.49				3542	94.14
	3541	97.17	74.36	54.04					3541	91.4		91.19					3541	94.32		114.22					3541	97.69	74.79	137.65	114.34				3541	94.07
	3540	97.14	74.2	53.88					3540	91.3		91.08					3540	94.27		114.17					3540	97.67	74.64	137.63	114.18				3540	94.01
	3539	97.1	74.04	53.72					3539	91.19		90.98					3539	94.22		114.12					3539	97.65	74.49	137.61	114.01				3539	93.94
	3538	97.07	73.88	53.56					3538	91.08		90.87					3538	94.17		114.07					3538	97.63	74.34	137.59	113.84				3538	93.87
	3537	97.03	73.72	53.4					3537	90.98		90.76					3537	94.12		114.01					3537	97.61	74.18	137.56	113.68				3537	93.8
	3536	96.99	73.56	53.25					3536	90.87		90.65					3536	94.07		113.95					3536	97.59	74.01	137.53	113.52				3536	93.73
	3535	96.95	73.4	53.09					3535	90.76		90.55					3535	94.01		113.89					3535	97.56	73.84	137.5	113.36				3535	93.66
	3534	96.91	73.25	52.93					3534	90.65		90.44					3534	93.95		113.83					3534	97.53	73.68	137.47	113.21				3534	93.6
	3533	96.86	73.09	52.77					3533	90.55		90.33					3533	93.89		113.77					3533	97.5	73.52	137.44	113.05				3533	93.53
	3532	96.81	72.93	52.61					3532	90.44		90.22					3532	93.83		113.71					3532	97.47	73.36	137.41	112.89				3532	93.45
	3531	96.76	72.77	52.45					3531	90.33		90.1					3531	93.77		113.65					3531	97.44	73.21	137.38	112.72				3531	93.37
	3530	96.71	72.61	52.29					3530	90.22		89.99					3530	93.71		113.59					3530	97.41	73.05	137.36	112.55				3530	93.29
	3529	96.68	72.45	52.12					3529	90.1		89.87					3529	93.65		113.54					3529	97.38	72.89	137.35	112.38				3529	93.21
	3528	96.65	72.29	51.94					3528	89.99		89.76					3528	93.59		113.48					3528	97.36	72.72	137.34	112.21				3528	93.13
	3527	96.63	72.12	51.77					3527	89.87		89.64					3527	93.54		113.42					3527	97.35	72.55	137.32	112.04				3527	93.07
	3526	96.59	71.94	51.59					3526	89.76		89.52					3526	93.48		113.36					3526	97.34	72.38	137.29	111.87				3526	93.01
	3525	96.55	71.77	51.43					3525	89.64		89.41					3525	93.42		113.29					3525	97.32	72.21	137.26	111.7				3525	92.96
	3524	96.5	71.59	51.26					3524	89.52		89.3					3524	93.36		113.23					3524	97.29	72.04	137.24	111.54				3524	92.9
	3523	96.45	71.43	51.1					3523	89.41		89.19					3523	93.29		113.17					3523	97.26	71.87	137.21	111.37				3523	92.83
	3522	96.4	71.26	50.94					3522	89.3		89.07					3522	93.23		113.11					3522	97.24	71.7	137.18	111.21				3522	92.77
	3521	96.37	71.1	50.79					3521	89.19		88.95					3521	93.17		113.05					3521	97.21	71.54	137.15	111.05				3521	92.7
	3520	96.33	70.94	50.63					3520	89.07		88.83					3520	93.11		112.98					3520	97.18	71.37	137.12	110.88				3520	92.62
	3519	96.29	70.79	50.46					3519	88.95		88.71					3519	93.05		112.91					3519	97.15	71.21	137.09	110.72				3519	92.54
	3518	96.24	70.63	50.3					3518	88.83		88.59					3518	92.98		112.85					3518	97.12	71.05	137.06	110.56				3518	92.46
	3517	96.19	70.46	50.13					3517	88.71		88.47					3517	92.91		112.78					3517	97.09	70.88	137.03	110.39				3517	92.37
	3516	96.14	70.3	49.97					3516	88.59		88.36					3516	92.85		112.72					3516	97.06	70.72	137.02	110.23				3516	92.29
	3515	96.09	70.13	49.82					3515	88.47		88.25					3515	92.78		112.66					3515	97.03	70.56	137	110.08				3515	92.21
	3514	96.04	69.97	49.67					3514	88.36		88.13					3514	92.72		112.6					3514	97.02	70.39	136.99	109.93				3514	92.13
	3513	96	69.82	49.51					3513	88.25		88.01					3513	92.66		112.54					3513	97	70.23	136.96	109.77				3513	92.06
	3512	95.95	69.67	49.35					3512	88.13		87.89					3512	92.6		112.48					3512	96.99	70.08	136.94	109.62				3512	91.98
	3511	95.91	69.51	49.19					3511	88.01		87.77					3511	92.54		112.42					3511	96.96	69.93	136.91	109.45				3511	91.9
	3510	95.88	69.35	49.02					3510	87.89		87.64					3510	92.48		112.36					3510	96.94	69.77	136.89	109.29				3510	91.83
	3509	95.84	69.19	48.85					3509	87.77		87.52					3509	92.42		112.3					3509	96.91	69.62	136.86	109.12				3509	91.75
	3508	95.81	69.02	48.68					3508	87.64		87.39					3508	92.36		112.23					3508	96.89	69.45	136.84	108.95				3508	91.68
	3507	95.76	68.85	48.51					3507	87.52		87.26					3507	92.3		112.17					3507	96.86	69.29	136.81	108.78				3507	91.61
	3506	95.71	68.68	48.34					3506	87.39		87.13					3506	92.23		112.1					3506	96.84	69.12	136.78	108.61				3506	91.53
	3505	95.66	68.51	48.17					3505	87.26		87					3505	92.17		112.03					3505	96.81	68.95	136.76	108.45				3505	91.45
	3504	95.62	68.34	48.01					3504	87.13		86.88					3504	92.1		111.97					3504	96.78	68.78	136.74	108.29				3504	91.37
	3503	95.59	68.17	47.86					3503	87		86.76					3503	92.03		111.91					3503	96.76	68.61	136.72	108.13				3503	91.29
	3502	95.55	68.01	47.7					3502	86.88		86.64					3502	91.97		111.84					3502	96.74	68.45	136.69	107.97				3502	91.22
	3501	95.51	67.86	47.54					3501	86.76		86.52					3501	91.91		111.77					3501	96.72	68.29	136.67	107.8				3501	91.14
	3500	95.46	67.7	47.38					3500	86.64		86.39					3500	91.84		111.7					3500	96.69	68.13	136.64	107.64				3500	91.06
	3499	95.41	67.54	47.22					3499	86.52		86.26					3499	91.77		111.63					3499	96.67	67.97	136.61	107.48				3499	90.97
	3498	95.35	67.38	47.06					3498	86.39		86.14					3498	91.7		111.56					3498	96.64	67.8	136.58	107.32				3498	90.88
	3497	95.3	67.22	46.91					3497	86.26		86.02					3497	91.63		111.5					3497	96.61	67.64	136.56	107.16				3497	90.79
	3496	95.24	67.06	46.76					3496	86.14		85.9					3496	91.56		111.44					3496	96.58	67.48	136.54	107.01				3496	90.7
	3495	95.19	66.91	46.6					3495	86.02		85.78					3495	91.5		111.38					3495	96.56	67.32	136.52	106.86				3495	90.63
	3494	95.14	66.76	46.45					3494	85.9		85.65					3494	91.44		111.31					3494	96.54	67.16	136.5	106.71				3494	90.56
	3493	95.09	66.6	46.29					3493	85.78		85.53					3493	91.38		111.24					3493	96.52	67.01	136.47	106.56				3493	90.49
	3492	95.04	66.45	46.13					3492	85.65		85.4					3492	91.31		111.17					3492	96.5	66.86	136.45	106.4				3492	90.41
	3491	94.99	66.29	45.97					3491	85.53		85.27					3491	91.24		111.11					3491	96.47	66.71	136.43	106.23				3491	90.33
	3490	94.95	66.13	45.8					3490	85.4		85.14					3490	91.17		111.04					3490	96.45	66.56	136.41	106.07				3490	90.24
	3489	94.9	65.97	45.64					3489	85.27		85.01					3489	91.11		110.98					3489	96.43	66.4	136.39	105.9				3489	90.15
	3488	94.86	65.8	45.48					3488	85.14		84.89					3488	91.04		110.92					3488	96.41	66.23	136.37	105.75				3488	90.06
	3487	94.82	65.64	45.33					3487	85.01		84.77					3487	90.98		110.85					3487	96.39	66.07	136.35	105.6				3487	89.99
	3486	94.77	65.48	45.18					3486	84.89		84.64					3486	90.92		110.78					3486	96.37	65.9	136.33	105.45				3486	89.91
	3485	94.72	65.33	45.02					3485	84.77		84.51					3485	90.85		110.71					3485	96.35	65.75	136.3	105.28				3485	89.83
	3484	94.67	65.18	44.85					3484	84.64		84.37					3484	90.78		110.63					3484	96.33	65.6	136.27	105.12				3484	89.75
	3483	94.62	65.02	44.67					3483	84.51		84.22					3483	90.71		110.55					3483	96.3	65.45	136.24	104.94				3483	89.66
	3482	94.57	64.85	44.51					3482	84.37		84.08					3482	90.63		110.47					3482	96.27	65.28	136.21	104.78				3482	89.57
	3481	94.52	64.67	44.35					3481	84.22		83.96					3481	90.55		110.41					3481	96.24	65.12	136.19	104.63				3481	89.48
	3480	94.48	64.51	44.21					3480	84.08		83.83					3480	90.47		110.35					3480	96.21	64.94	136.17	104.48				3480	89.4
	3479	94.43	64.35	44.06					3479	83.96		83.7					3479	90.41		110.28					3479	96.19	64.78	136.16	104.34				3479	89.32
	3478	94.39	64.21	43.91					3478	83.83		83.57					3478	90.35		110.21					3478	96.17	64.63	136.14	104.2				3478	89.25
	3477	94.34	64.06	43.76					3477	83.7		83.44					3477	90.28		110.14					3477	96.16	64.48	136.11	104.05				3477	89.17
	3476	94.28	63.91	43.6					3476	83.57		83.31					3476	90.21		110.06					3476	96.14	64.34	136.07	103.89				3476	89.09
	3475	94.23	63.76	43.43					3475	83.44		83.17					3475	90.14		109.98					3475	96.11	64.2	136.05	103.72				3475	89
	3474	94.18	63.6	43.26					3474	83.31		83.03					3474	90.06		109.91					3474	96.07	64.05	136.02	103.55				3474	88.9
	3473	94.12	63.43	43.08					3473	83.17		82.9					3473	89.98		109.84					3473	96.05	63.89	136	103.38				3473	88.81
	3472	94.07	63.26	42.91					3472	83.03		82.76					3472	89.91		109.76					3472	96.02	63.72	135.98	103.2				3472	88.72
	3471	94.01	63.08	42.74					3471	82.9		82.62					3471	89.84		109.69					3471	96	63.55	135.96	103.04				3471	88.62
	3470	93.96	62.91	42.59					3470	82.76		82.49					3470	89.76		109.62					3470	95.98	63.38	135.94	102.88				3470	88.53
	3469	93.91	62.74	42.45					3469	82.62		82.37					3469	89.69		109.55					3469	95.96	63.2	135.91	102.74				3469	88.44
	3468	93.85	62.59	42.31					3468	82.49		82.25					3468	89.62		109.48					3468	95.94	63.04	135.89	102.6				3468	88.35
	3467	93.8	62.45	42.17					3467	82.37		82.12					3467	89.55		109.41					3467	95.91	62.88	135.86	102.46				3467	88.26
	3466	93.75	62.31	42.03					3466	82.25		81.99					3466	89.48		109.35					3466	95.89	62.74	135.83	102.32				3466	88.18
	3465	93.7	62.17	41.88					3465	82.12		81.85					3465	89.41		109.28					3465	95.86	62.6	135.8	102.17				3465	88.1
	3464	93.65	62.03	41.72					3464	81.99		81.71					3464	89.35		109.2					3464	95.83	62.46	135.78	102.01				3464	88.01
	3463	93.6	61.88	41.55					3463	81.85		81.58					3463	89.28		109.13					3463	95.8	62.32	135.76	101.85				3463	87.92
	3462	93.55	61.72	41.39					3462	81.71		81.45					3462	89.2		109.06					3462	95.78	62.17	135.75	101.7				3462	87.83
	3461	93.5	61.55	41.24					3461	81.58		81.32					3461	89.13		108.99					3461	95.76	62.01	135.73	101.55				3461	87.74
	3460	93.45	61.39	41.1					3460	81.45		81.18					3460	89.06		108.92					3460	95.75	61.85	135.71	101.4				3460	87.65
	3459	93.4	61.24	40.95					3459	81.32		81.04					3459	88.99		108.85					3459	95.73	61.7	135.69	101.26				3459	87.57
	3458	93.35	61.1	40.81					3458	81.18		80.9					3458	88.92		108.77					3458	95.71	61.55	135.67	101.11				3458	87.48
	3457	93.3	60.95	40.66					3457	81.04		80.76					3457	88.85		108.7					3457	95.69	61.4	135.65	100.96				3457	87.39
	3456	93.25	60.81	40.51					3456	80.9		80.63					3456	88.77		108.62					3456	95.67	61.26	135.63	100.81				3456	87.3
	3455	93.19	60.66	40.36					3455	80.76		80.49					3455	88.7		108.54					3455	95.65	61.11	135.6	100.67				3455	87.2
	3454	93.14	60.51	40.21					3454	80.63		80.36					3454	88.62		108.46					3454	95.63	60.96	135.57	100.53				3454	87.11
	3453	93.08	60.36	40.06					3453	80.49		80.22					3453	88.54		108.38					3453	95.6	60.81	135.54	100.39				3453	87.01
	3452	93.03	60.21	39.9					3452	80.36		80.09					3452	88.46		108.31					3452	95.57	60.67	135.51	100.24				3452	86.92
	3451	92.97	60.06	39.74					3451	80.22		79.95					3451	88.38		108.23					3451	95.54	60.53	135.49	100.08				3451	86.82
	3450	92.91	59.9	39.59					3450	80.09		79.81					3450	88.31		108.15					3450	95.51	60.39	135.46	99.92				3450	86.73
	3449	92.85	59.74	39.43					3449	79.95		79.67					3449	88.23		108.07					3449	95.49	60.24	135.44	99.76				3449	86.64
	3448	92.79	59.59	39.27					3448	79.81		79.53					3448	88.15		108					3448	95.46	60.08	135.43	99.6				3448	86.55
	3447	92.75	59.43	39.12					3447	79.67		79.4					3447	88.07		107.92					3447	95.44	59.92	135.41	99.44				3447	86.46
	3446	92.7	59.27	38.97					3446	79.53		79.27					3446	88		107.85					3446	95.43	59.76	135.39	99.3				3446	86.37
	3445	92.66	59.12	38.82					3445	79.4		79.14					3445	87.92		107.78					3445	95.41	59.6	135.37	99.15				3445	86.28
	3444	92.6	58.97	38.67					3444	79.27		79.01					3444	87.85		107.7					3444	95.39	59.44	135.35	99				3444	86.19
	3443	92.55	58.82	38.51					3443	79.14		78.87					3443	87.78		107.62					3443	95.37	59.3	135.32	98.84				3443	86.11
	3442	92.49	58.67	38.35					3442	79.01		78.73					3442	87.7		107.54					3442	95.35	59.15	135.29	98.68				3442	86.02
	3441	92.44	58.51	38.18					3441	78.87		78.59					3441	87.62		107.46					3441	95.32	59	135.26	98.52				3441	85.93
	3440	92.38	58.35	38.02					3440	78.73		78.45					3440	87.54		107.38					3440	95.29	58.84	135.23	98.35				3440	85.83
	3439	92.32	58.18	37.86					3439	78.59		78.32					3439	87.46		107.3					3439	95.26	58.68	135.21	98.19				3439	85.73
	3438	92.26	58.02	37.72					3438	78.45		78.19					3438	87.38		107.23					3438	95.23	58.52	135.19	98.04				3438	85.63
	3437	92.2	57.86	37.58					3437	78.32		78.06					3437	87.3		107.16					3437	95.21	58.35	135.17	97.91				3437	85.54
	3436	92.15	57.72	37.45					3436	78.19		77.94					3436	87.23		107.08					3436	95.19	58.19	135.15	97.78				3436	85.46
	3435	92.1	57.58	37.31					3435	78.06		77.81					3435	87.16		107					3435	95.17	58.04	135.13	97.64				3435	85.37
	3434	92.05	57.45	37.17					3434	77.94		77.67					3434	87.08		106.92					3434	95.15	57.91	135.11	97.51				3434	85.29
	3433	92	57.31	37.03					3433	77.81		77.54					3433	87		106.85					3433	95.13	57.78	135.1	97.37				3433	85.2
	3432	91.94	57.17	36.89					3432	77.67		77.42					3432	86.92		106.78					3432	95.11	57.64	135.09	97.23				3432	85.12
	3431	91.9	57.03	36.75					3431	77.54		77.3					3431	86.85		106.71					3431	95.1	57.51	135.07	97.09				3431	85.03
	3430	91.85	56.89	36.62					3430	77.42		77.18					3430	86.78		106.65					3430	95.09	57.37	135.05	96.97				3430	84.94
	3429	91.81	56.75	36.49					3429	77.3		77.06					3429	86.71		106.58					3429	95.07	57.23	135.03	96.84				3429	84.86
	3428	91.77	56.62	36.36					3428	77.18		76.94					3428	86.65		106.52					3428	95.05	57.09	135.01	96.71				3428	84.77
	3427	91.72	56.49	36.23					3427	77.06		76.83					3427	86.58		106.46					3427	95.03	56.97	135	96.58				3427	84.69
	3426	91.67	56.36	36.09					3426	76.94		76.71					3426	86.52		106.39					3426	95.01	56.84	134.98	96.44				3426	84.61
	3425	91.63	56.23	35.95					3425	76.83		76.59					3425	86.46		106.32					3425	95	56.71	134.96	96.31				3425	84.53
	3424	91.57	56.09	35.82					3424	76.71		76.46					3424	86.39		106.24					3424	94.98	56.58	134.93	96.18				3424	84.44
	3423	91.52	55.95	35.68					3423	76.59		76.33					3423	86.32		106.16					3423	94.96	56.44	134.91	96.04				3423	84.35
	3422	91.47	55.82	35.54					3422	76.46		76.21					3422	86.24		106.08					3422	94.93	56.31	134.89	95.9				3422	84.27
	3421	91.42	55.68	35.41					3421	76.33		76.09					3421	86.16		106					3421	94.91	56.18	134.88	95.77				3421	84.18
	3420	91.38	55.54	35.28					3420	76.21		75.96					3420	86.08		105.93					3420	94.89	56.04	134.87	95.64				3420	84.1
	3419	91.33	55.41	35.15					3419	76.09		75.84					3419	86		105.85					3419	94.88	55.9	134.85	95.51				3419	84.01
	3418	91.28	55.28	35.01					3418	75.96		75.72					3418	85.93		105.78					3418	94.87	55.77	134.84	95.38				3418	83.93
	3417	91.23	55.15	34.87					3417	75.84		75.59					3417	85.85		105.7					3417	94.85	55.64	134.82	95.24				3417	83.84
	3416	91.17	55.01	34.73					3416	75.72		75.46					3416	85.78		105.63					3416	94.84	55.51	134.81	95.1				3416	83.75
	3415	91.12	54.87	34.59					3415	75.59		75.33					3415	85.7		105.56					3415	94.82	55.38	134.8	94.97				3415	83.67
	3414	91.07	54.73	34.47					3414	75.46		75.21					3414	85.63		105.49					3414	94.81	55.24	134.78	94.85				3414	83.58
	3413	91.02	54.59	34.35					3413	75.33		75.09					3413	85.56		105.42					3413	94.8	55.1	134.77	94.73				3413	83.5
	3412	90.97	54.47	34.23					3412	75.21		74.97					3412	85.49		105.34					3412	94.78	54.97	134.75	94.62				3412	83.41
	3411	90.92	54.35	34.12					3411	75.09		74.86					3411	85.42		105.27					3411	94.77	54.85	134.73	94.51				3411	83.33
	3410	90.88	54.23	34.02					3410	74.97		74.74					3410	85.34		105.2					3410	94.75	54.73	134.72	94.41				3410	83.25
	3409	90.83	54.12	33.92					3409	74.86		74.62					3409	85.27		105.13					3409	94.73	54.62	134.71	94.3				3409	83.17
	3408	90.79	54.02	33.81					3408	74.74		74.51					3408	85.2		105.06					3408	94.72	54.51	134.69	94.19				3408	83.09
	3407	90.75	53.92	33.69					3407	74.62		74.38					3407	85.13		104.99					3407	94.71	54.41	134.68	94.07				3407	83
	3406	90.7	53.81	33.55					3406	74.51		74.25					3406	85.06		104.91					3406	94.69	54.3	134.66	93.94				3406	82.92
	3405	90.65	53.69	33.41					3405	74.38		74.12					3405	84.99		104.84					3405	94.68	54.19	134.64	93.8				3405	82.83
	3404	90.59	53.55	33.28					3404	74.25		73.99					3404	84.91		104.77					3404	94.66	54.07	134.61	93.66				3404	82.74
	3403	90.53	53.41	33.17					3403	74.12		73.86					3403	84.84		104.7					3403	94.64	53.94	134.6	93.54				3403	82.65
	3402	90.47	53.28	33.07					3402	73.99		73.75					3402	84.77		104.63					3402	94.61	53.8	134.58	93.45				3402	82.57
	3401	90.42	53.17	32.99					3401	73.86		73.65					3401	84.7		104.56					3401	94.6	53.66	134.58	93.37				3401	82.49
	3400	90.38	53.07	32.9					3400	73.75		73.56					3400	84.63		104.5					3400	94.58	53.54	134.57	93.29				3400	82.41
	3399	90.34	52.99	32.81					3399	73.65		73.46					3399	84.56		104.43					3399	94.58	53.45	134.56	93.2				3399	82.35
	3398	90.3	52.9	32.72					3398	73.56		73.35					3398	84.5		104.37					3398	94.57	53.37	134.55	93.1				3398	82.27
	3397	90.26	52.81	32.62					3397	73.46		73.24					3397	84.43		104.31					3397	94.56	53.29	134.53	92.99				3397	82.2
	3396	90.22	52.72	32.51					3396	73.35		73.11					3396	84.37		104.24					3396	94.55	53.2	134.52	92.88				3396	82.12
	3395	90.17	52.62	32.4					3395	73.24		73					3395	84.31		104.16					3395	94.53	53.1	134.51	92.77				3395	82.03
	3394	90.13	52.51	32.3					3394	73.11		72.89					3394	84.24		104.09					3394	94.52	52.99	134.5	92.67				3394	81.95
	3393	90.09	52.4	32.22					3393	73		72.8					3393	84.16		104.03					3393	94.51	52.88	134.49	92.59				3393	81.88
	3392	90.05	52.3	32.15					3392	72.89		72.72					3392	84.09		103.97					3392	94.5	52.77	134.48	92.52				3392	81.81
	3391	90.01	52.22	32.08					3391	72.8		72.63					3391	84.03		103.91					3391	94.49	52.67	134.47	92.46				3391	81.75
	3390	89.97	52.15	32.02					3390	72.72		72.54					3390	83.97		103.85					3390	94.48	52.59	134.46	92.39				3390	81.69
	3389	89.92	52.08	31.94					3389	72.63		72.44					3389	83.91		103.79					3389	94.47	52.52	134.45	92.32				3389	81.63
	3388	89.87	52.02	31.87					3388	72.54		72.34					3388	83.85		103.73					3388	94.46	52.46	134.43	92.24				3388	81.56
	3387	89.83	51.94	31.78					3387	72.44		72.23					3387	83.79		103.66					3387	94.45	52.39	134.41	92.16				3387	81.49
	3386	89.79	51.87	31.7					3386	72.34		72.13					3386	83.73		103.59					3386	94.43	52.32	134.39	92.08				3386	81.42
	3385	89.76	51.78	31.61					3385	72.23		72.01					3385	83.66		103.52					3385	94.41	52.24	134.37	91.99				3385	81.35
	3384	89.73	51.7	31.53					3384	72.13		71.91					3384	83.59		103.46					3384	94.39	52.16	134.35	91.91				3384	81.27
	3383	89.69	51.61	31.46					3383	72.01		71.8					3383	83.52		103.39					3383	94.37	52.08	134.34	91.83				3383	81.19
	3382	89.65	51.53	31.39					3382	71.91		71.71					3382	83.46		103.34					3382	94.35	51.99	134.34	91.76				3382	81.11
	3381	89.61	51.46	31.33					3381	71.8		71.62					3381	83.39		103.28					3381	94.34	51.91	134.34	91.7				3381	81.04
	3380	89.56	51.39	31.28					3380	71.71		71.52					3380	83.34		103.21					3380	94.34	51.83	134.34	91.64				3380	80.97
	3379	89.52	51.33	31.22					3379	71.62		71.43					3379	83.28		103.15					3379	94.34	51.76	134.34	91.58				3379	80.91
	3378	89.48	51.28	31.15					3378	71.52		71.34					3378	83.21		103.09					3378	94.34	51.7	134.33	91.52				3378	80.84
	3377	89.43	51.22	31.09					3377	71.43		71.25					3377	83.15		103.02					3377	94.34	51.64	134.31	91.46				3377	80.78
	3376	89.39	51.15	31.02					3376	71.34		71.16					3376	83.09		102.97					3376	94.33	51.58	134.29	91.4				3376	80.72
	3375	89.36	51.09	30.94					3375	71.25		71.06					3375	83.02		102.91					3375	94.31	51.52	134.28	91.33				3375	80.66
	3374	89.32	51.02	30.85					3374	71.16		70.95					3374	82.97		102.85					3374	94.29	51.46	134.26	91.25				3374	80.6
	3373	89.28	50.94	30.78					3373	71.06		70.85					3373	82.91		102.79					3373	94.28	51.4	134.25	91.17				3373	80.53
	3372	89.24	50.85	30.71					3372	70.95		70.75					3372	82.85		102.72					3372	94.26	51.33	134.24	91.1				3372	80.45
	3371	89.19	50.78	30.65					3371	70.85		70.66					3371	82.79		102.65					3371	94.25	51.25	134.23	91.04				3371	80.38
	3370	89.14	50.71	30.61					3370	70.75		70.58					3370	82.72		102.59					3370	94.24	51.17	134.22	91				3370	80.3
	3369	89.1	50.65	30.58					3369	70.66		70.5					3369	82.65		102.52					3369	94.23	51.1	134.21	90.97				3369	80.23
	3368	89.07	50.61	30.55					3368	70.58		70.43					3368	82.59		102.47					3368	94.22	51.04	134.21	90.95				3368	80.17
	3367	89.04	50.58	30.52					3367	70.5		70.37					3367	82.52		102.42					3367	94.21	51	134.21	90.93				3367	80.12
	3366	89.01	50.55	30.49					3366	70.43		70.3					3366	82.47		102.37					3366	94.21	50.97	134.21	90.9				3366	80.07
	3365	89	50.52	30.45					3365	70.37		70.23					3365	82.42		102.32					3365	94.21	50.95	134.21	90.87				3365	80.03
	3364	88.98	50.49	30.41					3364	70.3		70.16					3364	82.37		102.26					3364	94.21	50.93	134.2	90.82				3364	79.98
	3363	88.96	50.45	30.37					3363	70.23		70.08					3363	82.32		102.2					3363	94.21	50.9	134.19	90.78				3363	79.93
	3362	88.93	50.41	30.34					3362	70.16		70.02					3362	82.26		102.15					3362	94.2	50.87	134.18	90.75				3362	79.88
	3361	88.91	50.37	30.32					3361	70.08		69.95					3361	82.2		102.09					3361	94.19	50.82	134.18	90.72				3361	79.83
	3360	88.88	50.34	30.29					3360	70.02		69.89					3360	82.15		102.03					3360	94.18	50.78	134.17	90.7				3360	79.78
	3359	88.85	50.32	30.26					3359	69.95		69.82					3359	82.09		101.98					3359	94.18	50.75	134.16	90.67				3359	79.73
	3358	88.82	50.29	30.23					3358	69.89		69.74					3358	82.03		101.92					3358	94.17	50.72	134.15	90.64				3358	79.68
	3357	88.78	50.26	30.19					3357	69.82		69.67					3357	81.98		101.87					3357	94.16	50.7	134.14	90.61				3357	79.62
	3356	88.74	50.23	30.15					3356	69.74		69.59					3356	81.92		101.81					3356	94.15	50.67	134.13	90.57				3356	79.57
	3355	88.71	50.19	30.1					3355	69.67		69.51					3355	81.87		101.76					3355	94.14	50.64	134.12	90.52				3355	79.52
	3354	88.68	50.15	30.07					3354	69.59		69.43					3354	81.81		101.7					3354	94.13	50.61	134.11	90.48				3354	79.46
	3353	88.64	50.1	30.04					3353	69.51		69.35					3353	81.76		101.65					3353	94.12	50.57	134.11	90.45				3353	79.4
	3352	88.6	50.07	30.03					3352	69.43		69.29					3352	81.7		101.61					3352	94.11	50.52	134.11	90.44				3352	79.33
	3351	88.57	50.04	30.03					3351	69.35		69.24					3351	81.65		101.56					3351	94.11	50.48	134.11	90.43				3351	79.28
	3350	88.56	50.03	30.02					3350	69.29		69.19					3350	81.61		101.51					3350	94.11	50.45	134.1	90.42				3350	79.23
	3349	88.54	50.03	30.01					3349	69.24		69.14					3349	81.56		101.46					3349	94.11	50.44	134.08	90.4				3349	79.2
	3348	88.52	50.02	29.98					3348	69.19		69.07					3348	81.51		101.4					3348	94.1	50.43	134.06	90.38				3348	79.17
	3347	88.49	50.01	29.95					3347	69.14		69					3347	81.46		101.34					3347	94.08	50.42	134.04	90.36				3347	79.13
	3346	88.46	49.98	29.92					3346	69.07		68.93					3346	81.4		101.29					3346	94.06	50.4	134.03	90.34				3346	79.09
	3345	88.42	49.95	29.9					3345	69		68.86					3345	81.34		101.24					3345	94.04	50.38	134.02	90.32				3345	79.04
	3344	88.39	49.92	29.89					3344	68.93		68.8					3344	81.29		101.19					3344	94.03	50.36	134.02	90.31				3344	78.99
	3343	88.37	49.9	29.88					3343	68.86		68.74					3343	81.24		101.14					3343	94.02	50.34	134.02	90.29				3343	78.94
	3342	88.34	49.89	29.87					3342	68.8		68.68					3342	81.19		101.1					3342	94.02	50.32	134.02	90.27				3342	78.89
	3341	88.32	49.88	29.86					3341	68.74		68.62					3341	81.14		101.05					3341	94.02	50.31	134.01	90.25				3341	78.84
	3340	88.3	49.87	29.86					3340	68.68		68.58					3340	81.1		101					3340	94.02	50.29	133.99	90.24				3340	78.8
	3339	88.27	49.86	29.86					3339	68.62		68.54					3339	81.05		100.96					3339	94.01	50.27	133.98	90.24				3339	78.76
	3338	88.25	49.86	29.86					3338	68.58		68.51					3338	81		100.92					3338	93.99	50.25	133.98	90.24				3338	78.73
	3337	88.24	49.86	29.86					3337	68.54		68.47					3337	80.96		100.89					3337	93.98	50.24	133.99	90.25				3337	78.69
	3336	88.23	49.86	29.85					3336	68.51		68.42					3336	80.92		100.85					3336	93.98	50.24	133.99	90.25				3336	78.67
	3335	88.22	49.86	29.85					3335	68.47		68.37					3335	80.89		100.8					3335	93.99	50.24	133.99	90.26				3335	78.64
	3334	88.21	49.85	29.85					3334	68.42		68.33					3334	80.85		100.76					3334	93.99	50.25	133.99	90.26				3334	78.6
	3333	88.19	49.85	29.85					3333	68.37		68.28					3333	80.8		100.72					3333	93.99	50.25	133.99	90.26				3333	78.56
	3332	88.16	49.85	29.85					3332	68.33		68.23					3332	80.76		100.69					3332	93.99	50.26	134	90.26				3332	78.53
	3331	88.14	49.85	29.84					3331	68.28		68.18					3331	80.72		100.65					3331	93.99	50.26	134.01	90.25				3331	78.5
	3330	88.12	49.85	29.83					3330	68.23		68.11					3330	80.69		100.6					3330	94	50.26	134	90.24				3330	78.47
	3329	88.09	49.84	29.82					3329	68.18		68.04					3329	80.65		100.55					3329	94.01	50.26	133.98	90.22				3329	78.43
	3328	88.06	49.83	29.82					3328	68.11		67.98					3328	80.6		100.49					3328	94	50.25	133.96	90.21				3328	78.38
	3327	88.02	49.82	29.82					3327	68.04		67.93					3327	80.55		100.45					3327	93.98	50.24	133.94	90.2				3327	78.33
	3326	87.99	49.82	29.83					3326	67.98		67.9					3326	80.49		100.42					3326	93.96	50.22	133.93	90.2				3326	78.28
	3325	87.97	49.82	29.84					3325	67.93		67.87					3325	80.45		100.39					3325	93.94	50.21	133.94	90.2				3325	78.24
	3324	87.96	49.83	29.84					3324	67.9		67.84					3324	80.42		100.36					3324	93.93	50.2	133.94	90.21				3324	78.22
	3323	87.96	49.84	29.84					3323	67.87		67.79					3323	80.39		100.33					3323	93.94	50.2	133.94	90.21				3323	78.2
	3322	87.95	49.84	29.84					3322	67.84		67.74					3322	80.36		100.29					3322	93.94	50.2	133.93	90.21				3322	78.18
	3321	87.93	49.84	29.85					3321	67.79		67.68					3321	80.33		100.25					3321	93.94	50.21	133.92	90.22				3321	78.15
	3320	87.9	49.84	29.85					3320	67.74		67.63					3320	80.29		100.2					3320	93.93	50.21	133.91	90.22				3320	78.11
	3319	87.87	49.85	29.86					3319	67.68		67.59					3319	80.25		100.17					3319	93.92	50.21	133.91	90.22				3319	78.06
	3318	87.84	49.85	29.87					3318	67.63		67.56					3318	80.2		100.14					3318	93.91	50.22	133.92	90.22				3318	78.02
	3317	87.82	49.86	29.87					3317	67.59		67.54					3317	80.17		100.12					3317	93.91	50.22	133.93	90.23				3317	77.99
	3316	87.81	49.87	29.88					3316	67.56		67.52					3316	80.14		100.1					3316	93.92	50.22	133.94	90.23				3316	77.96
	3315	87.81	49.87	29.88					3315	67.54		67.49					3315	80.12		100.07					3315	93.93	50.22	133.94	90.23				3315	77.94
	3314	87.8	49.88	29.87					3314	67.52		67.44					3314	80.1		100.03					3314	93.94	50.23	133.92	90.23				3314	77.92
	3313	87.79	49.88	29.85					3313	67.49		67.37					3313	80.07		99.98					3313	93.94	50.23	133.88	90.22				3313	77.89
	3312	87.77	49.87	29.84					3312	67.44		67.31					3312	80.03		99.94					3312	93.92	50.23	133.85	90.21				3312	77.85
	3311	87.73	49.85	29.82					3311	67.37		67.26					3311	79.98		99.92					3311	93.88	50.23	133.84	90.2				3311	77.8
	3310	87.7	49.84	29.81					3310	67.31		67.22					3310	79.94		99.9					3310	93.85	50.22	133.86	90.19				3310	77.74
	3309	87.68	49.82	29.81					3309	67.26		67.2					3309	79.92		99.89					3309	93.84	50.21	133.88	90.18				3309	77.7
	3308	87.67	49.81	29.81					3308	67.22		67.18					3308	79.9		99.87					3308	93.86	50.2	133.9	90.19				3308	77.68
	3307	87.67	49.81	29.83					3307	67.2		67.16					3307	79.89		99.83					3307	93.88	50.19	133.9	90.19				3307	77.67
	3306	87.66	49.81	29.86					3306	67.18		67.14					3306	79.87		99.79					3306	93.9	50.18	133.89	90.21				3306	77.66
	3305	87.64	49.83	29.88					3305	67.16		67.13					3305	79.83		99.77					3305	93.9	50.19	133.88	90.22				3305	77.63
	3304	87.62	49.86	29.9					3304	67.14		67.11					3304	79.79		99.75					3304	93.89	50.19	133.88	90.24				3304	77.62
	3303	87.62	49.88	29.91					3303	67.13		67.09					3303	79.77		99.73					3303	93.88	50.21	133.88	90.24				3303	77.61
	3302	87.62	49.9	29.91					3302	67.11		67.06					3302	79.75		99.7					3302	93.88	50.22	133.87	90.24				3302	77.61
	3301	87.62	49.91	29.9					3301	67.09		67.02					3301	79.73		99.67					3301	93.88	50.24	133.85	90.24				3301	77.6
	3300	87.6	49.91	29.9					3300	67.06		66.98					3300	79.7		99.64					3300	93.87	50.24	133.84	90.24				3300	77.58
	3299	87.58	49.9	29.89					3299	67.02		66.94					3299	79.67		99.63					3299	93.85	50.24	133.84	90.24				3299	77.54
	3298	87.56	49.9	29.9					3298	66.98		66.91					3298	79.64		99.62					3298	93.84	50.24	133.85	90.25				3298	77.5
	3297	87.56	49.89	29.91					3297	66.94		66.89					3297	79.63		99.61					3297	93.84	50.24	133.86	90.26				3297	77.47
	3296	87.56	49.9	29.92					3296	66.91		66.86					3296	79.62		99.6					3296	93.85	50.24	133.86	90.26				3296	77.44
	3295	87.56	49.91	29.93					3295	66.89		66.84					3295	79.61		99.57					3295	93.86	50.25	133.84	90.26				3295	77.42
	3294	87.55	49.92	29.94					3294	66.86		66.81					3294	79.6		99.54					3294	93.86	50.26	133.83	90.26				3294	77.41
	3293	87.53	49.93	29.95					3293	66.84		66.79					3293	79.57		99.52					3293	93.84	50.26	133.82	90.27				3293	77.39
	3292	87.51	49.94	29.96					3292	66.81		66.78					3292	79.54		99.5					3292	93.83	50.26	133.82	90.28				3292	77.38
	3291	87.5	49.95	29.97					3291	66.79		66.77					3291	79.52		99.48					3291	93.82	50.26	133.82	90.29				3291	77.36
	3290	87.49	49.96	29.98					3290	66.78		66.76					3290	79.5		99.47					3290	93.82	50.27	133.82	90.31				3290	77.35
	3289	87.49	49.97	29.99					3289	66.77		66.75					3289	79.48		99.46					3289	93.82	50.28	133.81	90.32				3289	77.34
	3288	87.48	49.98	30					3288	66.76		66.75					3288	79.47		99.46					3288	93.82	50.29	133.81	90.33				3288	77.33
	3287	87.48	49.99	30.01					3287	66.75		66.74					3287	79.46		99.45					3287	93.81	50.31	133.82	90.33				3287	77.32
	3286	87.48	50	30.02					3286	66.75		66.74					3286	79.46		99.44					3286	93.81	50.32	133.84	90.33				3286	77.31
	3285	87.48	50.01	30.03					3285	66.74		66.73					3285	79.45		99.43					3285	93.82	50.33	133.85	90.33				3285	77.3
	3284	87.48	50.02	30.04					3284	66.74		66.72					3284	79.44		99.42					3284	93.84	50.33	133.85	90.33				3284	77.3
	3283	87.48	50.03	30.04					3283	66.73		66.7					3283	79.43		99.41					3283	93.85	50.33	133.84	90.34				3283	77.29
	3282	87.48	50.04	30.05					3282	66.72		66.68					3282	79.42		99.4					3282	93.85	50.33	133.84	90.34				3282	77.28
	3281	87.47	50.04	30.05					3281	66.7		66.66					3281	79.41		99.39					3281	93.84	50.33	133.83	90.35				3281	77.26
	3280	87.46	50.05	30.06					3280	66.68		66.64					3280	79.4		99.38					3280	93.84	50.34	133.83	90.35				3280	77.23
	3279	87.44	50.05	30.06					3279	66.66		66.62					3279	79.39		99.37					3279	93.83	50.34	133.83	90.36				3279	77.21
	3278	87.43	50.06	30.06					3278	66.64		66.6					3278	79.38		99.37					3278	93.83	50.35	133.83	90.36				3278	77.19
	3277	87.42	50.06	30.06					3277	66.62		66.58					3277	79.37		99.36					3277	93.83	50.35	133.82	90.37				3277	77.18
	3276	87.41	50.06	30.06					3276	66.6		66.56					3276	79.37		99.35					3276	93.83	50.36	133.81	90.37				3276	77.17
	3275	87.4	50.06	30.06					3275	66.58		66.53					3275	79.36		99.34					3275	93.82	50.36	133.8	90.38				3275	77.16
	3274	87.39	50.06	30.07					3274	66.56		66.51					3274	79.35		99.32					3274	93.81	50.37	133.79	90.38				3274	77.15
	3273	87.38	50.06	30.08					3273	66.53		66.5					3273	79.34		99.31					3273	93.8	50.37	133.79	90.39				3273	77.13
	3272	87.37	50.07	30.11					3272	66.51		66.5					3272	79.32		99.31					3272	93.79	50.38	133.79	90.41				3272	77.11
	3271	87.36	50.08	30.13					3271	66.5		66.53					3271	79.31		99.32					3271	93.79	50.38	133.8	90.44				3271	77.1
	3270	87.36	50.11	30.16					3270	66.5		66.56					3270	79.31		99.34					3270	93.79	50.39	133.82	90.46				3270	77.1
	3269	87.37	50.13	30.18					3269	66.53		66.6					3269	79.32		99.35					3269	93.8	50.41	133.84	90.47				3269	77.12
	3268	87.39	50.16	30.19					3268	66.56		66.63					3268	79.34		99.37					3268	93.82	50.44	133.85	90.49				3268	77.14
	3267	87.41	50.18	30.21					3267	66.6		66.64					3267	79.35		99.37					3267	93.84	50.46	133.85	90.5				3267	77.15
	3266	87.42	50.19	30.22					3266	66.63		66.65					3266	79.37		99.38					3266	93.85	50.47	133.84	90.51				3266	77.16
	3265	87.43	50.21	30.23					3265	66.64		66.65					3265	79.37		99.38					3265	93.85	50.49	133.84	90.53				3265	77.16
	3264	87.42	50.22	30.25					3264	66.65		66.65					3264	79.38		99.39					3264	93.84	50.5	133.83	90.55				3264	77.16
	3263	87.42	50.23	30.26					3263	66.65		66.66					3263	79.38		99.4					3263	93.84	50.51	133.84	90.56				3263	77.16
	3262	87.42	50.25	30.28					3262	66.65		66.67					3262	79.39		99.41					3262	93.83	50.53	133.84	90.58				3262	77.16
	3261	87.43	50.26	30.3					3261	66.66		66.68					3261	79.4		99.42					3261	93.84	50.55	133.85	90.59				3261	77.16
	3260	87.43	50.28	30.32					3260	66.67		66.69					3260	79.41		99.43					3260	93.84	50.56	133.87	90.61				3260	77.17
	3259	87.44	50.3	30.34					3259	66.68		66.7					3259	79.42		99.44					3259	93.85	50.58	133.88	90.63				3259	77.17
	3258	87.44	50.32	30.37					3258	66.69		66.71					3258	79.43		99.45					3258	93.87	50.59	133.89	90.65				3258	77.17
	3257	87.44	50.34	30.4					3257	66.7		66.74					3257	79.44		99.46					3257	93.88	50.61	133.9	90.67				3257	77.18
	3256	87.44	50.37	30.42					3256	66.71		66.78					3256	79.45		99.48					3256	93.89	50.63	133.9	90.7				3256	77.19
	3255	87.45	50.4	30.45					3255	66.74		66.81					3255	79.46		99.5					3255	93.9	50.65	133.89	90.73				3255	77.21
	3254	87.47	50.42	30.48					3254	66.78		66.83					3254	79.48		99.52					3254	93.9	50.67	133.89	90.75				3254	77.23
	3253	87.49	50.45	30.51					3253	66.81		66.85					3253	79.5		99.53					3253	93.89	50.7	133.89	90.78				3253	77.25
	3252	87.5	50.48	30.54					3252	66.83		66.86					3252	79.52		99.55					3252	93.89	50.73	133.9	90.8				3252	77.26
	3251	87.49	50.51	30.57					3251	66.85		66.88					3251	79.53		99.56					3251	93.89	50.75	133.91	90.83				3251	77.26
	3250	87.49	50.54	30.6					3250	66.86		66.91					3250	79.55		99.58					3250	93.9	50.78	133.92	90.85				3250	77.26
	3249	87.48	50.57	30.63					3249	66.88		66.95					3249	79.56		99.6					3249	93.91	50.8	133.93	90.89				3249	77.27
	3248	87.49	50.6	30.68					3248	66.91		67					3248	79.58		99.63					3248	93.92	50.83	133.95	90.93				3248	77.28
	3247	87.5	50.63	30.72					3247	66.95		67.05					3247	79.6		99.65					3247	93.93	50.85	133.96	90.97				3247	77.3
	3246	87.53	50.68	30.77					3246	67		67.1					3246	79.63		99.68					3246	93.95	50.89	133.97	91				3246	77.33
	3245	87.56	50.72	30.83					3245	67.05		67.14					3245	79.65		99.7					3245	93.96	50.93	133.98	91.05				3245	77.36
	3244	87.59	50.77	30.88					3244	67.1		67.18					3244	79.68		99.72					3244	93.97	50.97	133.99	91.09				3244	77.39
	3243	87.6	50.83	30.93					3243	67.14		67.21					3243	79.7		99.74					3243	93.98	51	133.99	91.14				3243	77.4
	3242	87.61	50.88	30.97					3242	67.18		67.25					3242	79.72		99.77					3242	93.99	51.05	133.99	91.19				3242	77.42
	3241	87.62	50.93	31					3241	67.21		67.29					3241	79.74		99.8					3241	93.99	51.09	134	91.24				3241	77.44
	3240	87.63	50.97	31.03					3240	67.25		67.32					3240	79.77		99.82					3240	93.99	51.14	134	91.28				3240	77.47
	3239	87.64	51	31.06					3239	67.29		67.36					3239	79.8		99.85					3239	94	51.19	134.02	91.32				3239	77.49
	3238	87.65	51.03	31.1					3238	67.32		67.39					3238	79.82		99.87					3238	94	51.24	134.03	91.35				3238	77.52
	3237	87.66	51.06	31.15					3237	67.36		67.43					3237	79.85		99.89					3237	94.02	51.28	134.05	91.39				3237	77.53
	3236	87.67	51.1	31.21					3236	67.39		67.47					3236	79.87		99.91					3236	94.03	51.32	134.06	91.44				3236	77.54
	3235	87.68	51.15	31.28					3235	67.43		67.53					3235	79.89		99.94					3235	94.05	51.35	134.07	91.5				3235	77.55
	3234	87.69	51.21	31.35					3234	67.47		67.59					3234	79.91		99.97					3234	94.06	51.39	134.08	91.57				3234	77.57
	3233	87.71	51.28	31.43					3233	67.53		67.66					3233	79.94		100					3233	94.07	51.44	134.09	91.65				3233	77.6
	3232	87.74	51.35	31.5					3232	67.59		67.73					3232	79.97		100.04					3232	94.08	51.5	134.1	91.73				3232	77.65
	3231	87.77	51.43	31.58					3231	67.66		67.79					3231	80		100.07					3231	94.09	51.57	134.11	91.8				3231	77.69
	3230	87.8	51.5	31.65					3230	67.73		67.86					3230	80.04		100.1					3230	94.1	51.65	134.12	91.86				3230	77.74
	3229	87.83	51.58	31.72					3229	67.79		67.91					3229	80.07		100.13					3229	94.11	51.73	134.14	91.93				3229	77.78
	3228	87.85	51.65	31.79					3228	67.86		67.97					3228	80.1		100.16					3228	94.12	51.8	134.15	91.99				3228	77.81
	3227	87.87	51.72	31.86					3227	67.91		68.03					3227	80.13		100.19					3227	94.14	51.86	134.16	92.05				3227	77.85
	3226	87.89	51.79	31.94					3226	67.97		68.08					3226	80.16		100.22					3226	94.15	51.93	134.16	92.11				3226	77.88
	3225	87.91	51.86	32.02					3225	68.03		68.14					3225	80.19		100.25					3225	94.16	51.99	134.17	92.19				3225	77.91
	3224	87.93	51.94	32.1					3224	68.08		68.2					3224	80.22		100.29					3224	94.16	52.05	134.18	92.27				3224	77.95
	3223	87.95	52.02	32.18					3223	68.14		68.25					3223	80.25		100.32					3223	94.17	52.11	134.2	92.35				3223	77.99
	3222	87.96	52.1	32.27					3222	68.2		68.31					3222	80.29		100.36					3222	94.18	52.19	134.22	92.43				3222	78.03
	3221	87.99	52.18	32.36					3221	68.25		68.38					3221	80.32		100.39					3221	94.2	52.27	134.24	92.51				3221	78.08
	3220	88.02	52.27	32.45					3220	68.31		68.45					3220	80.36		100.43					3220	94.22	52.35	134.25	92.6				3220	78.12
	3219	88.05	52.36	32.54					3219	68.38		68.52					3219	80.39		100.47					3219	94.24	52.43	134.27	92.68				3219	78.16
	3218	88.08	52.45	32.64					3218	68.45		68.6					3218	80.43		100.5					3218	94.25	52.51	134.28	92.77				3218	78.19
	3217	88.1	52.54	32.75					3217	68.52		68.67					3217	80.47		100.54					3217	94.27	52.6	134.3	92.86				3217	78.23
	3216	88.12	52.64	32.85					3216	68.6		68.75					3216	80.5		100.59					3216	94.28	52.68	134.32	92.95				3216	78.28
	3215	88.15	52.75	32.95					3215	68.67		68.82					3215	80.54		100.63					3215	94.3	52.77	134.33	93.04				3215	78.33
	3214	88.18	52.85	33.06					3214	68.75		68.9					3214	80.59		100.68					3214	94.32	52.86	134.34	93.15				3214	78.38
	3213	88.22	52.95	33.16					3213	68.82		68.98					3213	80.63		100.73					3213	94.33	52.95	134.36	93.25				3213	78.43
	3212	88.25	53.06	33.27					3212	68.9		69.07					3212	80.68		100.77					3212	94.34	53.04	134.37	93.36				3212	78.48
	3211	88.28	53.16	33.37					3211	68.98		69.16					3211	80.73		100.82					3211	94.36	53.15	134.39	93.47				3211	78.53
	3210	88.32	53.27	33.49					3210	69.07		69.24					3210	80.77		100.87					3210	94.37	53.25	134.41	93.57				3210	78.58
	3209	88.36	53.37	33.6					3209	69.16		69.33					3209	80.82		100.92					3209	94.39	53.36	134.42	93.68				3209	78.64
	3208	88.4	53.49	33.73					3208	69.24		69.41					3208	80.87		100.96					3208	94.41	53.47	134.44	93.79				3208	78.69
	3207	88.43	53.6	33.86					3207	69.33		69.5					3207	80.92		101.01					3207	94.42	53.57	134.46	93.9				3207	78.75
	3206	88.45	53.73	33.98					3206	69.41		69.58					3206	80.96		101.06					3206	94.44	53.68	134.47	94.01				3206	78.81
	3205	88.48	53.86	34.11					3205	69.5		69.67					3205	81.01		101.11					3205	94.46	53.79	134.49	94.13				3205	78.87
	3204	88.5	53.98	34.23					3204	69.58		69.76					3204	81.06		101.16					3204	94.47	53.9	134.5	94.24				3204	78.92
	3203	88.53	54.11	34.36					3203	69.67		69.85					3203	81.11		101.22					3203	94.49	54.01	134.52	94.36				3203	78.98
	3202	88.56	54.23	34.49					3202	69.76		69.95					3202	81.16		101.27					3202	94.5	54.13	134.54	94.48				3202	79.04
	3201	88.59	54.36	34.62					3201	69.85		70.05					3201	81.22		101.33					3201	94.52	54.24	134.57	94.61				3201	79.1
	3200	88.63	54.49	34.76					3200	69.95		70.16					3200	81.27		101.38					3200	94.54	54.36	134.6	94.74				3200	79.17
	3199	88.68	54.62	34.9					3199	70.05		70.26					3199	81.33		101.43					3199	94.57	54.48	134.62	94.87				3199	79.23
	3198	88.73	54.76	35.04					3198	70.16		70.35					3198	81.38		101.49					3198	94.6	54.61	134.64	95				3198	79.29
	3197	88.79	54.9	35.18					3197	70.26		70.45					3197	81.43		101.54					3197	94.62	54.74	134.66	95.13				3197	79.36
	3196	88.83	55.04	35.33					3196	70.35		70.55					3196	81.49		101.6					3196	94.64	54.87	134.68	95.26				3196	79.42
	3195	88.87	55.18	35.47					3195	70.45		70.65					3195	81.54		101.66					3195	94.66	55	134.69	95.4				3195	79.47
	3194	88.89	55.33	35.62					3194	70.55		70.75					3194	81.6		101.72					3194	94.68	55.13	134.71	95.53				3194	79.53
	3193	88.92	55.47	35.76					3193	70.65		70.85					3193	81.66		101.78					3193	94.69	55.26	134.73	95.67				3193	79.59
	3192	88.96	55.62	35.91					3192	70.75		70.94					3192	81.72		101.84					3192	94.71	55.4	134.75	95.8				3192	79.65
	3191	88.99	55.76	36.05					3191	70.85		71.05					3191	81.78		101.9					3191	94.73	55.53	134.76	95.94				3191	79.72
	3190	89.03	55.91	36.21					3190	70.94		71.15					3190	81.84		101.96					3190	94.75	55.67	134.78	96.08				3190	79.8
	3189	89.07	56.05	36.37					3189	71.05		71.26					3189	81.9		102.02					3189	94.76	55.8	134.8	96.23				3189	79.87
	3188	89.11	56.21	36.53					3188	71.15		71.37					3188	81.96		102.08					3188	94.78	55.94	134.82	96.38				3188	79.95
	3187	89.15	56.37	36.69					3187	71.26		71.47					3187	82.02		102.14					3187	94.8	56.08	134.84	96.53				3187	80.02
	3186	89.19	56.53	36.86					3186	71.37		71.57					3186	82.08		102.2					3186	94.82	56.23	134.85	96.68				3186	80.09
	3185	89.24	56.69	37.02					3185	71.47		71.67					3185	82.14		102.26					3185	94.84	56.38	134.87	96.84				3185	80.16
	3184	89.27	56.86	37.19					3184	71.57		71.78					3184	82.2		102.32					3184	94.85	56.53	134.89	96.99				3184	80.23
	3183	89.31	57.02	37.36					3183	71.67		71.89					3183	82.26		102.38					3183	94.87	56.68	134.91	97.15				3183	80.3
	3182	89.34	57.19	37.54					3182	71.78		72.01					3182	82.32		102.45					3182	94.89	56.84	134.94	97.31				3182	80.36
	3181	89.39	57.36	37.71					3181	71.89		72.13					3181	82.38		102.52					3181	94.91	56.99	134.96	97.47				3181	80.43
	3180	89.43	57.54	37.89					3180	72.01		72.24					3180	82.45		102.59					3180	94.94	57.15	134.99	97.63				3180	80.51
	3179	89.49	57.71	38.05					3179	72.13		72.36					3179	82.52		102.66					3179	94.96	57.31	135	97.79				3179	80.59
	3178	89.55	57.89	38.22					3178	72.24		72.47					3178	82.59		102.72					3178	94.99	57.47	135.01	97.95				3178	80.67
	3177	89.6	58.05	38.39					3177	72.36		72.59					3177	82.66		102.79					3177	95	57.63	135.03	98.11				3177	80.75
	3176	89.64	58.22	38.57					3176	72.47		72.71					3176	82.72		102.86					3176	95.01	57.79	135.05	98.27				3176	80.83
	3175	89.69	58.39	38.76					3175	72.59		72.83					3175	82.79		102.93					3175	95.03	57.95	135.07	98.43				3175	80.9
	3174	89.73	58.57	38.94					3174	72.71		72.95					3174	82.86		103					3174	95.05	58.11	135.09	98.6				3174	80.97
	3173	89.77	58.76	39.12					3173	72.83		73.06					3173	82.93		103.07					3173	95.07	58.27	135.11	98.77				3173	81.05
	3172	89.81	58.94	39.3					3172	72.95		73.18					3172	83		103.14					3172	95.09	58.43	135.14	98.94				3172	81.12
	3171	89.86	59.12	39.48					3171	73.06		73.3					3171	83.07		103.21					3171	95.11	58.6	135.16	99.12				3171	81.19
	3170	89.91	59.3	39.67					3170	73.18		73.42					3170	83.14		103.28					3170	95.14	58.77	135.18	99.29				3170	81.27
	3169	89.96	59.48	39.86					3169	73.3		73.54					3169	83.21		103.35					3169	95.16	58.94	135.21	99.47				3169	81.35
	3168	90.01	59.67	40.05					3168	73.42		73.66					3168	83.28		103.42					3168	95.18	59.12	135.23	99.64				3168	81.43
	3167	90.06	59.86	40.24					3167	73.54		73.78					3167	83.35		103.5					3167	95.21	59.29	135.25	99.81				3167	81.52
	3166	90.1	60.05	40.43					3166	73.66		73.9					3166	83.42		103.57					3166	95.23	59.47	135.27	99.99				3166	81.6
	3165	90.15	60.24	40.62					3165	73.78		74.03					3165	83.5		103.64					3165	95.25	59.64	135.29	100.17				3165	81.68
	3164	90.19	60.43	40.81					3164	73.9		74.15					3164	83.57		103.71					3164	95.27	59.81	135.3	100.34				3164	81.76
	3163	90.24	60.62	40.99					3163	74.03		74.27					3163	83.64		103.78					3163	95.29	59.99	135.32	100.52				3163	81.83
	3162	90.28	60.81	41.19					3162	74.15		74.39					3162	83.71		103.85					3162	95.3	60.17	135.34	100.7				3162	81.9
	3161	90.33	60.99	41.39					3161	74.27		74.52					3161	83.78		103.93					3161	95.32	60.34	135.37	100.88				3161	81.98
	3160	90.38	61.19	41.58					3160	74.39		74.64					3160	83.85		104					3160	95.34	60.52	135.4	101.05				3160	82.07
	3159	90.43	61.39	41.77					3159	74.52		74.76					3159	83.93		104.07					3159	95.37	60.7	135.42	101.23				3159	82.16
	3158	90.47	61.58	41.96					3158	74.64		74.87					3158	84		104.13					3158	95.4	60.88	135.44	101.4				3158	82.25
	3157	90.52	61.77	42.14					3157	74.76		74.98					3157	84.07		104.2					3157	95.42	61.05	135.46	101.57				3157	82.33
	3156	90.56	61.96	42.33					3156	74.87		75.1					3156	84.13		104.26					3156	95.44	61.23	135.47	101.74				3156	82.41
	3155	90.6	62.14	42.52					3155	74.98		75.22					3155	84.2		104.33					3155	95.46	61.4	135.49	101.93				3155	82.48
	3154	90.65	62.33	42.72					3154	75.1		75.35					3154	84.26		104.41					3154	95.47	61.57	135.51	102.12				3154	82.55
	3153	90.69	62.52	42.94					3153	75.22		75.49					3153	84.33		104.49					3153	95.49	61.74	135.54	102.31				3153	82.63
	3152	90.74	62.72	43.16					3152	75.35		75.62					3152	84.41		104.57					3152	95.51	61.93	135.56	102.51				3152	82.72
	3151	90.8	62.94	43.38					3151	75.49		75.75					3151	84.49		104.65					3151	95.54	62.12	135.58	102.71				3151	82.82
	3150	90.85	63.16	43.59					3150	75.62		75.88					3150	84.57		104.72					3150	95.56	62.31	135.6	102.9				3150	82.91
	3149	90.91	63.38	43.8					3149	75.75		76.01					3149	84.65		104.79					3149	95.58	62.51	135.62	103.08				3149	83.01
	3148	90.96	63.59	44.01					3148	75.88		76.14					3148	84.72		104.87					3148	95.6	62.71	135.64	103.27				3148	83.1
	3147	91.01	63.8	44.21					3147	76.01		76.27					3147	84.79		104.95					3147	95.62	62.9	135.66	103.45				3147	83.19
	3146	91.06	64.01	44.41					3146	76.14		76.4					3146	84.87		105.02					3146	95.64	63.08	135.68	103.64				3146	83.27
	3145	91.11	64.21	44.61					3145	76.27		76.53					3145	84.95		105.09					3145	95.66	63.27	135.7	103.83				3145	83.36
	3144	91.16	64.41	44.8					3144	76.4		76.65					3144	85.02		105.16					3144	95.68	63.45	135.72	104.02				3144	83.45
	3143	91.2	64.61	45					3143	76.53		76.76					3143	85.09		105.22					3143	95.7	63.64	135.74	104.21				3143	83.53
	3142	91.25	64.8	45.2					3142	76.65		76.88					3142	85.16		105.29					3142	95.72	63.83	135.76	104.4				3142	83.61
	3141	91.3	65	45.42					3141	76.76		77					3141	85.22		105.36					3141	95.74	64.02	135.78	104.59				3141	83.69
	3140	91.35	65.2	45.64					3140	76.88		77.13					3140	85.29		105.43					3140	95.76	64.21	135.8	104.8				3140	83.76
	3139	91.4	65.42	45.86					3139	77		77.26					3139	85.36		105.51					3139	95.78	64.4	135.82	105				3139	83.85
	3138	91.45	65.64	46.07					3138	77.13		77.39					3138	85.43		105.58					3138	95.8	64.59	135.84	105.2				3138	83.93
	3137	91.5	65.86	46.28					3137	77.26		77.53					3137	85.51		105.66					3137	95.82	64.8	135.87	105.4				3137	84.03
	3136	91.55	66.07	46.49					3136	77.39		77.67					3136	85.58		105.73					3136	95.84	65	135.9	105.59				3136	84.12
	3135	91.61	66.28	46.7					3135	77.53		77.8					3135	85.66		105.81					3135	95.87	65.2	135.92	105.77				3135	84.21
	3134	91.67	66.49	46.9					3134	77.67		77.93					3134	85.73		105.88					3134	95.9	65.4	135.95	105.96				3134	84.3
	3133	91.73	66.7	47.1					3133	77.8		78.06					3133	85.81		105.95					3133	95.92	65.59	135.97	106.16				3133	84.39
	3132	91.78	66.9	47.31					3132	77.93		78.18					3132	85.88		106.02					3132	95.95	65.77	135.98	106.36				3132	84.48
	3131	91.83	67.1	47.52					3131	78.06		78.3					3131	85.95		106.08					3131	95.97	65.96	136	106.56				3131	84.57
	3130	91.87	67.31	47.74					3130	78.18		78.43					3130	86.02		106.15					3130	95.98	66.16	136.02	106.76				3130	84.65
	3129	91.91	67.52	47.95					3129	78.3		78.57					3129	86.08		106.22					3129	96	66.36	136.04	106.96				3129	84.73
	3128	91.96	67.74	48.15					3128	78.43		78.7					3128	86.15		106.29					3128	96.02	66.56	136.06	107.15				3128	84.82
	3127	92.01	67.95	48.35					3127	78.57		78.82					3127	86.22		106.36					3127	96.04	66.76	136.09	107.34				3127	84.91
	3126	92.06	68.15	48.56					3126	78.7		78.94					3126	86.29		106.43					3126	96.06	66.96	136.11	107.53				3126	84.99
	3125	92.11	68.35	48.76					3125	78.82		79.05					3125	86.36		106.5					3125	96.09	67.15	136.13	107.72				3125	85.08
	3124	92.16	68.56	48.95					3124	78.94		79.17					3124	86.43		106.57					3124	96.11	67.34	136.16	107.9				3124	85.16
	3123	92.21	68.76	49.15					3123	79.05		79.28					3123	86.5		106.64					3123	96.13	67.53	136.18	108.08				3123	85.24
	3122	92.26	68.95	49.35					3122	79.17		79.4					3122	86.57		106.71					3122	96.16	67.72	136.2	108.26				3122	85.32
	3121	92.3	69.15	49.56					3121	79.28		79.52					3121	86.64		106.78					3121	96.18	67.9	136.21	108.45				3121	85.41
	3120	92.35	69.35	49.77					3120	79.4		79.64					3120	86.71		106.84					3120	96.2	68.08	136.22	108.65				3120	85.49
	3119	92.39	69.56	49.99					3119	79.52		79.77					3119	86.78		106.91					3119	96.21	68.26	136.24	108.85				3119	85.57
	3118	92.44	69.77	50.2					3118	79.64		79.9					3118	86.84		106.97					3118	96.22	68.45	136.26	109.05				3118	85.65
	3117	92.49	69.99	50.42					3117	79.77		80.03					3117	86.91		107.03					3117	96.24	68.65	136.28	109.25				3117	85.73
	3116	92.55	70.2	50.64					3116	79.9		80.16					3116	86.97		107.09					3116	96.26	68.85	136.3	109.45				3116	85.82
	3115	92.6	70.42	50.86					3115	80.03		80.28					3115	87.03		107.14					3115	96.28	69.05	136.33	109.64				3115	85.91
	3114	92.65	70.64	51.06					3114	80.16		80.41					3114	87.09		107.2					3114	96.3	69.25	136.36	109.83				3114	86
	3113	92.7	70.86	51.27					3113	80.28		80.53					3113	87.14		107.26					3113	96.33	69.45	136.38	110.02				3113	86.09
	3112	92.75	71.06	51.47					3112	80.41		80.64					3112	87.2		107.32					3112	96.36	69.64	136.4	110.21				3112	86.18
	3111	92.8	71.27	51.67					3111	80.53		80.76					3111	87.26		107.38					3111	96.38	69.83	136.42	110.39				3111	86.26
	3110	92.84	71.47	51.88					3110	80.64		80.88					3110	87.32		107.44					3110	96.4	70.02	136.43	110.58				3110	86.35
	3109	92.89	71.67	52.08					3109	80.76		81					3109	87.38		107.51					3109	96.42	70.21	136.45	110.78				3109	86.43
	3108	92.93	71.88	52.29					3108	80.88		81.12					3108	87.44		107.57					3108	96.43	70.39	136.48	110.97				3108	86.51
	3107	92.98	72.08	52.49					3107	81		81.25					3107	87.51		107.64					3107	96.45	70.58	136.51	111.16				3107	86.6
	3106	93.03	72.29	52.69					3106	81.12		81.38					3106	87.57		107.7					3106	96.48	70.78	136.53	111.35				3106	86.68
	3105	93.09	72.49	52.88					3105	81.25		81.5					3105	87.64		107.76					3105	96.51	70.97	136.56	111.54				3105	86.77
	3104	93.14	72.69	53.08					3104	81.38		81.62					3104	87.7		107.82					3104	96.53	71.16	136.58	111.73				3104	86.85
	3103	93.19	72.88	53.27					3103	81.5		81.74					3103	87.76		107.88					3103	96.56	71.35	136.59	111.91				3103	86.94
	3102	93.24	73.08	53.47					3102	81.62		81.85					3102	87.82		107.94					3102	96.58	71.54	136.61	112.09				3102	87.03
	3101	93.29	73.27	53.68					3101	81.74		81.97					3101	87.88		107.99					3101	96.59	71.73	136.62	112.28				3101	87.11
	3100	93.34	73.47	53.88					3100	81.85		82.09					3100	87.94		108.04					3100	96.61	71.91	136.63	112.47				3100	87.19
	3099	93.39	73.68	54.08					3099	81.97		82.21					3099	87.99		108.1					3099	96.62	72.09	136.65	112.66				3099	87.27
	3098	93.44	73.88	54.28					3098	82.09		82.33					3098	88.04		108.15					3098	96.63	72.28	136.68	112.85				3098	87.35
	3097	93.49	74.08	54.48					3097	82.21		82.45					3097	88.1		108.21					3097	96.65	72.47	136.7	113.03				3097	87.42
	3096	93.54	74.28	54.67					3096	82.33		82.55					3096	88.15		108.26					3096	96.68	72.66	136.72	113.21				3096	87.5
	3095	93.59	74.48	54.86					3095	82.45		82.66					3095	88.21		108.32					3095	96.7	72.85	136.74	113.39				3095	87.58
	3094	93.63	74.67	55.05					3094	82.55		82.76					3094	88.26		108.37					3094	96.72	73.03	136.76	113.56				3094	87.66
	3093	93.66	74.86	55.24					3093	82.66		82.87					3093	88.32		108.43					3093	96.74	73.21	136.77	113.74				3093	87.74
	3092	93.7	75.05	55.43					3092	82.76		82.99					3092	88.37		108.5					3092	96.76	73.39	136.79	113.92				3092	87.81
	3091	93.74	75.24	55.62					3091	82.87		83.1					3091	88.43		108.55					3091	96.77	73.56	136.81	114.11				3091	87.88
	3090	93.78	75.43	55.81					3090	82.99		83.22					3090	88.5		108.61					3090	96.79	73.74	136.83	114.29				3090	87.96
	3089	93.83	75.62	56					3089	83.1		83.34					3089	88.55		108.66					3089	96.81	73.92	136.84	114.47				3089	88.04
	3088	93.87	75.81	56.18					3088	83.22		83.45					3088	88.61		108.71					3088	96.83	74.11	136.86	114.65				3088	88.12
	3087	93.91	76	56.37					3087	83.34		83.56					3087	88.66		108.77					3087	96.84	74.29	136.88	114.83				3087	88.2
	3086	93.94	76.18	56.56					3086	83.45		83.67					3086	88.71		108.83					3086	96.86	74.47	136.9	115				3086	88.27
	3085	93.99	76.37	56.74					3085	83.56		83.79					3085	88.77		108.89					3085	96.88	74.65	136.93	115.17				3085	88.35
	3084	94.03	76.56	56.92					3084	83.67		83.9					3084	88.83		108.95					3084	96.9	74.83	136.95	115.35				3084	88.42
	3083	94.08	76.74	57.1					3083	83.79		84.02					3083	88.89		109.01					3083	96.93	75	136.98	115.52				3083	88.5
	3082	94.13	76.92	57.28					3082	83.9		84.12					3082	88.95		109.06					3082	96.95	75.17	137	115.69				3082	88.57
	3081	94.18	77.1	57.45					3081	84.02		84.23					3081	89.01		109.12					3081	96.98	75.35	137.01	115.86				3081	88.64
	3080	94.23	77.28	57.63					3080	84.12		84.34					3080	89.06		109.17					3080	97	75.52	137.02	116.03				3080	88.72
	3079	94.27	77.45	57.82					3079	84.23		84.45					3079	89.12		109.23					3079	97.01	75.69	137.04	116.21				3079	88.8
	3078	94.32	77.63	58					3078	84.34		84.56					3078	89.17		109.29					3078	97.02	75.86	137.06	116.38				3078	88.88
	3077	94.36	77.82	58.18					3077	84.45		84.68					3077	89.23		109.34					3077	97.04	76.03	137.08	116.56				3077	88.96
	3076	94.4	78	58.36					3076	84.56		84.78					3076	89.29		109.4					3076	97.06	76.21	137.11	116.73				3076	89.05
	3075	94.44	78.18	58.53					3075	84.68		84.89					3075	89.34		109.45					3075	97.08	76.38	137.12	116.89				3075	89.12
	3074	94.48	78.36	58.71					3074	84.78		85					3074	89.4		109.51					3074	97.11	76.56	137.13	117.05				3074	89.2
	3073	94.52	78.53	58.89					3073	84.89		85.1					3073	89.45		109.56					3073	97.12	76.73	137.15	117.21				3073	89.27
	3072	94.55	78.71	59.06					3072	85		85.21					3072	89.51		109.62					3072	97.13	76.89	137.16	117.37				3072	89.34
	3071	94.59	78.89	59.24					3071	85.1		85.31					3071	89.56		109.67					3071	97.15	77.05	137.18	117.53				3071	89.4
	3070	94.62	79.06	59.41					3070	85.21		85.42					3070	89.62		109.73					3070	97.16	77.21	137.19	117.69				3070	89.47
	3069	94.66	79.24	59.58					3069	85.31		85.53					3069	89.67		109.79					3069	97.18	77.37	137.21	117.86				3069	89.54
	3068	94.7	79.41	59.75					3068	85.42		85.64					3068	89.73		109.84					3068	97.19	77.53	137.23	118.03				3068	89.6
	3067	94.75	79.58	59.91					3067	85.53		85.74					3067	89.79		109.9					3067	97.21	77.69	137.25	118.19				3067	89.67
	3066	94.8	79.75	60.08					3066	85.64		85.85					3066	89.84		109.96					3066	97.23	77.86	137.26	118.36				3066	89.75
	3065	94.84	79.91	60.24					3065	85.74		85.95					3065	89.9		110.01					3065	97.25	78.03	137.27	118.52				3065	89.82
	3064	94.89	80.08	60.4					3064	85.85		86.04					3064	89.96		110.06					3064	97.26	78.19	137.28	118.68				3064	89.88
	3063	94.92	80.24	60.57					3063	85.95		86.14					3063	90.01		110.12					3063	97.27	78.36	137.3	118.83				3063	89.94
	3062	94.96	80.4	60.73					3062	86.04		86.24					3062	90.06		110.18					3062	97.28	78.52	137.31	118.99				3062	90.01
	3061	95	80.57	60.89					3061	86.14		86.35					3061	90.12		110.24					3061	97.3	78.68	137.33	119.14				3061	90.07
	3060	95.04	80.73	61.05					3060	86.24		86.45					3060	90.18		110.31					3060	97.31	78.83	137.35	119.29				3060	90.14
	3059	95.07	80.89	61.2					3059	86.35		86.54					3059	90.24		110.37					3059	97.33	78.99	137.37	119.44				3059	90.22
	3058	95.11	81.05	61.36					3058	86.45		86.64					3058	90.31		110.43					3058	97.35	79.14	137.39	119.59				3058	90.29
	3057	95.14	81.2	61.52					3057	86.54		86.73					3057	90.37		110.48					3057	97.37	79.29	137.41	119.74				3057	90.35
	3056	95.18	81.36	61.67					3056	86.64		86.83					3056	90.43		110.55					3056	97.39	79.44	137.42	119.89				3056	90.42
	3055	95.22	81.52	61.82					3055	86.73		86.93					3055	90.48		110.61					3055	97.41	79.59	137.44	120.04				3055	90.48
	3054	95.26	81.67	61.98					3054	86.83		87.02					3054	90.55		110.67					3054	97.42	79.74	137.46	120.19				3054	90.54
	3053	95.29	81.82	62.13					3053	86.93		87.12					3053	90.61		110.73					3053	97.44	79.89	137.47	120.34				3053	90.6
	3052	95.32	81.98	62.29					3052	87.02		87.21					3052	90.67		110.79					3052	97.46	80.04	137.48	120.49				3052	90.66
	3051	95.36	82.13	62.44					3051	87.12		87.3					3051	90.73		110.84					3051	97.47	80.19	137.49	120.64				3051	90.73
	3050	95.39	82.29	62.59					3050	87.21		87.39					3050	90.79		110.89					3050	97.48	80.34	137.5	120.79				3050	90.79
	3049	95.42	82.44	62.74					3049	87.3		87.48					3049	90.84		110.95					3049	97.49	80.49	137.52	120.93				3049	90.84
	3048	95.46	82.59	62.89					3048	87.39		87.57					3048	90.89		111.02					3048	97.5	80.64	137.53	121.07				3048	90.9
	3047	95.49	82.74	63.04					3047	87.48		87.67					3047	90.95		111.08					3047	97.52	80.79	137.54	121.21				3047	90.96
	3046	95.52	82.89	63.18					3046	87.57		87.77					3046	91.02		111.15					3046	97.53	80.93	137.56	121.36				3046	91.02
	3045	95.56	83.04	63.33					3045	87.67		87.87					3045	91.08		111.2					3045	97.54	81.07	137.57	121.5				3045	91.09
	3044	95.6	83.18	63.47					3044	87.77		87.95					3044	91.15		111.26					3044	97.56	81.21	137.58	121.65				3044	91.15
	3043	95.63	83.33	63.61					3043	87.87		88.04					3043	91.2		111.31					3043	97.57	81.36	137.59	121.78				3043	91.21
	3042	95.67	83.47	63.74					3042	87.95		88.12					3042	91.26		111.36					3042	97.58	81.5	137.6	121.91				3042	91.27
	3041	95.7	83.61	63.88					3041	88.04		88.2					3041	91.31		111.42					3041	97.59	81.65	137.61	122.05				3041	91.33
	3040	95.74	83.74	64.02					3040	88.12		88.29					3040	91.36		111.47					3040	97.6	81.78	137.62	122.18				3040	91.39
	3039	95.77	83.88	64.16					3039	88.2		88.37					3039	91.42		111.53					3039	97.61	81.91	137.63	122.32				3039	91.45
	3038	95.8	84.02	64.29					3038	88.29		88.45					3038	91.47		111.58					3038	97.62	82.05	137.64	122.46				3038	91.5
	3037	95.83	84.16	64.43					3037	88.37		88.53					3037	91.53		111.64					3037	97.63	82.18	137.64	122.59				3037	91.55
	3036	95.86	84.29	64.57					3036	88.45		88.61					3036	91.58		111.69					3036	97.64	82.32	137.66	122.72				3036	91.6
	3035	95.88	84.43	64.7					3035	88.53		88.69					3035	91.64		111.74					3035	97.64	82.46	137.67	122.86				3035	91.65
	3034	95.91	84.57	64.83					3034	88.61		88.76					3034	91.69		111.8					3034	97.66	82.59	137.68	122.99				3034	91.7
	3033	95.94	84.7	64.96					3033	88.69		88.84					3033	91.74		111.85					3033	97.67	82.72	137.69	123.12				3033	91.76
	3032	95.97	84.83	65.09					3032	88.76		88.92					3032	91.8		111.89					3032	97.68	82.86	137.69	123.25				3032	91.81
	3031	95.99	84.96	65.23					3031	88.84		89					3031	91.85		111.94					3031	97.69	82.99	137.7	123.39				3031	91.87
	3030	96.02	85.09	65.36					3030	88.92		89.08					3030	91.89		111.99					3030	97.69	83.12	137.71	123.52				3030	91.92
	3029	96.05	85.23	65.49					3029	89		89.16					3029	91.94		112.05					3029	97.7	83.25	137.73	123.64				3029	91.97
	3028	96.08	85.36	65.62					3028	89.08		89.24					3028	91.99		112.1					3028	97.71	83.39	137.75	123.76				3028	92.02
	3027	96.11	85.49	65.74					3027	89.16		89.31					3027	92.05		112.16					3027	97.73	83.52	137.76	123.89				3027	92.07
	3026	96.15	85.62	65.87					3026	89.24		89.38					3026	92.1		112.21					3026	97.75	83.64	137.76	124.01				3026	92.13
	3025	96.18	85.74	65.99					3025	89.31		89.45					3025	92.16		112.25					3025	97.76	83.76	137.77	124.13				3025	92.18
	3024	96.21	85.87	66.12					3024	89.38		89.52					3024	92.21		112.3					3024	97.76	83.89	137.77	124.25				3024	92.24
	3023	96.24	85.99	66.24					3023	89.45		89.59					3023	92.25		112.34					3023	97.77	84.01	137.78	124.38				3023	92.29
	3022	96.27	86.12	66.36					3022	89.52		89.66					3022	92.3		112.38					3022	97.77	84.13	137.79	124.5				3022	92.34
	3021	96.29	86.24	66.47					3021	89.59		89.73					3021	92.34		112.43					3021	97.78	84.25	137.8	124.62				3021	92.38
	3020	96.31	86.36	66.58					3020	89.66		89.8					3020	92.38		112.47					3020	97.79	84.38	137.81	124.74				3020	92.43
	3019	96.33	86.47	66.7					3019	89.73		89.87					3019	92.43		112.52					3019	97.8	84.5	137.81	124.85				3019	92.48
	3018	96.36	86.58	66.81					3018	89.8		89.94					3018	92.47		112.57					3018	97.81	84.62	137.82	124.96				3018	92.53
	3017	96.39	86.7	66.92					3017	89.87		90.01					3017	92.52		112.61					3017	97.81	84.74	137.83	125.08				3017	92.58
	3016	96.41	86.81	67.04					3016	89.94		90.07					3016	92.57		112.65					3016	97.82	84.85	137.84	125.19				3016	92.62
	3015	96.44	86.92	67.15					3015	90.01		90.13					3015	92.61		112.69					3015	97.83	84.96	137.84	125.31				3015	92.67
	3014	96.46	87.04	67.27					3014	90.07		90.19					3014	92.65		112.73					3014	97.84	85.08	137.85	125.43				3014	92.71
	3013	96.49	87.15	67.38					3013	90.13		90.25					3013	92.69		112.77					3013	97.84	85.19	137.86	125.54				3013	92.75
	3012	96.52	87.27	67.5					3012	90.19		90.32					3012	92.73		112.81					3012	97.85	85.31	137.86	125.64				3012	92.8
	3011	96.55	87.38	67.6					3011	90.25		90.38					3011	92.77		112.85					3011	97.86	85.43	137.87	125.75				3011	92.85
	3010	96.57	87.5	67.71					3010	90.32		90.44					3010	92.81		112.89					3010	97.86	85.54	137.87	125.85				3010	92.9
	3009	96.59	87.6	67.81					3009	90.38		90.49					3009	92.85		112.92					3009	97.87	85.64	137.87	125.95				3009	92.94
	3008	96.61	87.71	67.91					3008	90.44		90.54					3008	92.89		112.95					3008	97.87	85.75	137.87	126.06				3008	92.99
	3007	96.63	87.81	68.02					3007	90.49		90.59					3007	92.92		112.98					3007	97.87	85.85	137.87	126.17				3007	93.02
	3006	96.65	87.91	68.13					3006	90.54		90.64					3006	92.95		113.01					3006	97.87	85.95	137.87	126.27				3006	93.05
	3005	96.67	88.02	68.23					3005	90.59		90.7					3005	92.98		113.03					3005	97.87	86.06	137.87	126.37				3005	93.09
	3004	96.69	88.13	68.33					3004	90.64		90.76					3004	93.01		113.06					3004	97.87	86.17	137.87	126.47				3004	93.12
	3003	96.72	88.23	68.42					3003	90.7		90.81					3003	93.03		113.08					3003	97.87	86.27	137.87	126.57				3003	93.16
	3002	96.74	88.33	68.53					3002	90.76		90.86					3002	93.06		113.1					3002	97.87	86.37	137.87	126.67				3002	93.19
	3001	96.76	88.42	68.63					3001	90.81		90.9					3001	93.08		113.12					3001	97.87	86.47	137.87	126.78				3001	93.23
	3000	96.79	88.53	68.73					3000	90.86		90.94					3000	93.1		113.15					3000	97.87	86.57	137.87	126.88				3000	93.26
	2999	96.8	88.63	68.83					2999	90.9		90.97					2999	93.12		113.17					2999	97.87	86.67	137.87	126.98				2999	93.3
	2998	96.82	88.73	68.92					2998	90.94		91					2998	93.15		113.18					2998	97.87	86.78	137.87	127.07				2998	93.33
	2997	96.83	88.83	69.02					2997	90.97		91.03					2997	93.17		113.2					2997	97.87	86.88	137.86	127.17				2997	93.36
	2996	96.84	88.92	69.12					2996	91		91.05					2996	93.18		113.21					2996	97.87	86.98	137.85	127.27				2996	93.38
	2995	96.84	89.02	69.22					2995	91.03		91.07					2995	93.2		113.21					2995	97.86	87.07	137.84	127.36				2995	93.4
	2994	96.85	89.12	69.31					2994	91.05		91.09					2994	93.21		113.22					2994	97.85	87.17	137.83	127.45				2994	93.42
	2993	96.87	89.22	69.4					2993	91.07		91.11					2993	93.21		113.23					2993	97.84	87.27	137.82	127.53				2993	93.44
	2992	96.88	89.31	69.49					2992	91.09		91.13					2992	93.22		113.24					2992	97.83	87.36	137.81	127.62				2992	93.46
	2991	96.89	89.4	69.57					2991	91.11		91.14					2991	93.23		113.25					2991	97.82	87.45	137.8	127.71				2991	93.48
	2990	96.9	89.49	69.65					2990	91.13		91.15					2990	93.24		113.25					2990	97.81	87.53	137.79	127.79				2990	93.5
	2989	96.91	89.57	69.73					2989	91.14		91.15					2989	93.25		113.25					2989	97.8	87.62	137.77	127.87				2989	93.52
	2988	96.92	89.65	69.81					2988	91.15		91.15					2988	93.25		113.25					2988	97.79	87.71	137.75	127.95				2988	93.53
	2987	96.92	89.73	69.89					2987	91.15		91.14					2987	93.25		113.24					2987	97.77	87.79	137.72	128.03				2987	93.54
	2986	96.92	89.81	69.98					2986	91.15		91.13					2986	93.25		113.24					2986	97.75	87.87	137.69	128.1				2986	93.54
	2985	96.92	89.89	70.06					2985	91.14		91.1					2985	93.24		113.23					2985	97.72	87.95	137.66	128.17				2985	93.53
	2984	96.91	89.98	70.13					2984	91.13		91.07					2984	93.24		113.22					2984	97.69	88.03	137.62	128.24				2984	93.53
	2983	96.91	90.06	70.21					2983	91.1		91.03					2983	93.23		113.2					2983	97.66	88.1	137.58	128.31				2983	93.52
	2982	96.9	90.13	70.28					2982	91.07		90.97					2982	93.22		113.17					2982	97.62	88.17	137.53	128.37				2982	93.51
	2981	96.89	90.21	70.34					2981	91.03		90.91					2981	93.2		113.14					2981	97.58	88.24	137.49	128.43				2981	93.49
	2980	96.87	90.28	70.4					2980	90.97		90.83					2980	93.17		113.1					2980	97.53	88.31	137.43	128.49				2980	93.47
	2979	96.85	90.34	70.47					2979	90.91		90.74					2979	93.14		113.05					2979	97.49	88.37	137.37	128.54				2979	93.44
	2978	96.82	90.4	70.53					2978	90.83		90.63					2978	93.1		113					2978	97.43	88.43	137.31	128.6				2978	93.4
	2977	96.78	90.47	70.6					2977	90.74		90.51					2977	93.05		112.95					2977	97.37	88.49	137.24	128.65				2977	93.35
	2976	96.75	90.53	70.66					2976	90.63		90.38					2976	93		112.88					2976	97.31	88.54	137.16	128.7				2976	93.29
	2975	96.71	90.6	70.71					2975	90.51		90.23					2975	92.95		112.82					2975	97.24	88.6	137.08	128.74				2975	93.22
	2974	96.66	90.66	70.75					2974	90.38		90.06					2974	92.88		112.74					2974	97.16	88.65	137	128.78				2974	93.14
	2973	96.62	90.71	70.78					2973	90.23		89.86					2973	92.82		112.65					2973	97.08	88.7	136.91	128.81				2973	93.05
	2972	96.56	90.75	70.82					2972	90.06		89.64					2972	92.74		112.55					2972	97	88.74	136.8	128.84				2972	92.94
	2971	96.49	90.78	70.85					2971	89.86		89.39					2971	92.65		112.42					2971	96.91	88.78	136.68	128.86				2971	92.82
	2970	96.41	90.82	70.88					2970	89.64		89.11					2970	92.55		112.28					2970	96.8	88.81	136.55	128.87				2970	92.68
	2969	96.31	90.85	70.9					2969	89.39		88.81					2969	92.42		112.14					2969	96.68	88.84	136.42	128.88				2969	92.52
	2968	96.21	90.88	70.92					2968	89.11		88.48					2968	92.28		111.97					2968	96.55	88.86	136.27	128.89				2968	92.34
	2967	96.11	90.9	70.93					2967	88.81		88.12					2967	92.14		111.79					2967	96.42	88.87	136.12	128.89				2967	92.15
	2966	95.99	90.92	70.93					2966	88.48		87.72					2966	91.97		111.59					2966	96.27	88.88	135.94	128.88				2966	91.93
	2965	95.86	90.93	70.93					2965	88.12		87.29					2965	91.79		111.37					2965	96.12	88.89	135.73	128.87				2965	91.7
	2964	95.71	90.93	70.92					2964	87.72		86.82					2964	91.59		111.13					2964	95.94	88.89	135.51	128.85				2964	91.44
	2963	95.54	90.93	70.91					2963	87.29		86.32					2963	91.37		110.88					2963	95.73	88.88	135.27	128.83				2963	91.16
	2962	95.37	90.92	70.89					2962	86.82		85.79					2962	91.13		110.6					2962	95.51	88.87	135.02	128.81				2962	90.85
	2961	95.18	90.91	70.89					2961	86.32		85.23					2961	90.88		110.3					2961	95.27	88.85	134.77	128.79				2961	90.51
	2960	94.97	90.89	70.88					2960	85.79		84.64					2960	90.6		109.98					2960	95.02	88.83	134.51	128.77				2960	90.16
	2959	94.76	90.89	70.88					2959	85.23		84.02					2959	90.3		109.65					2959	94.77	88.81	134.25	128.75				2959	89.77
	2958	94.52	90.88	70.89					2958	84.64		83.38					2958	89.98		109.3					2958	94.51	88.79	133.98	128.74				2958	89.37
	2957	94.28	90.88	70.9					2957	84.02		82.72					2957	89.65		108.94					2957	94.25	88.77	133.71	128.73				2957	88.95
	2956	94.02	90.89	70.92					2956	83.38		82.05					2956	89.3		108.57					2956	93.98	88.75	133.45	128.74				2956	88.51
	2955	93.75	90.9	70.95					2955	82.72		81.39					2955	88.94		108.21					2955	93.71	88.74	133.18	128.76				2955	88.05
	2954	93.48	90.92	70.98					2954	82.05		80.73					2954	88.57		107.85					2954	93.45	88.73	132.91	128.79				2954	87.59
	2953	93.21	90.95	71.03					2953	81.39		80.1					2953	88.21		107.5					2953	93.18	88.74	132.66	128.82				2953	87.13
	2952	92.94	90.98	71.08					2952	80.73		79.5					2952	87.85		107.17					2952	92.91	88.76	132.42	128.87				2952	86.67
	2951	92.68	91.03	71.13					2951	80.1		78.95					2951	87.5		106.86					2951	92.66	88.79	132.22	128.93				2951	86.23
	2950	92.43	91.08	71.2					2950	79.5		78.45					2950	87.17		106.58					2950	92.42	88.82	132.05	128.99				2950	85.81
	2949	92.18	91.13	71.28					2949	78.95		78.01					2949	86.86		106.33					2949	92.22	88.87	131.92	129.07				2949	85.42
	2948	91.96	91.2	71.37					2948	78.45		77.64					2948	86.58		106.12					2948	92.05	88.93	131.83	129.16				2948	85.07
	2947	91.75	91.28	71.46					2947	78.01		77.34					2947	86.33		105.94					2947	91.92	88.99	131.78	129.25				2947	84.76
	2946	91.58	91.37	71.55					2946	77.64		77.11					2946	86.12		105.79					2946	91.83	89.07	131.76	129.34				2946	84.5
	2945	91.44	91.46	71.63					2945	77.34		76.93					2945	85.94		105.68					2945	91.78	89.16	131.76	129.43				2945	84.28
	2944	91.32	91.55	71.72					2944	77.11		76.82					2944	85.79		105.59					2944	91.76	89.25	131.77	129.52				2944	84.1
	2943	91.23	91.63	71.8					2943	76.93		76.75					2943	85.68		105.54					2943	91.76	89.34	131.78	129.62				2943	83.97
	2942	91.15	91.72	71.89					2942	76.82		76.72					2942	85.59		105.51					2942	91.77	89.43	131.79	129.71				2942	83.88
	2941	91.11	91.8	71.98					2941	76.75		76.74					2941	85.54		105.51					2941	91.78	89.52	131.79	129.81				2941	83.82
	2940	91.08	91.89	72.07					2940	76.72		76.78					2940	85.51		105.52					2940	91.79	89.62	131.78	129.91				2940	83.8
	2939	91.07	91.98	72.16					2939	76.74		76.85					2939	85.51		105.55					2939	91.79	89.71	131.75	130.01				2939	83.8
	2938	91.08	92.07	72.25					2938	76.78		76.95					2938	85.52		105.6					2938	91.78	89.81	131.7	130.1				2938	83.83
	2937	91.1	92.16	72.33					2937	76.85		77.05					2937	85.55		105.65					2937	91.75	89.91	131.64	130.18				2937	83.87
	2936	91.12	92.25	72.41					2936	76.95		77.17					2936	85.6		105.7					2936	91.7	90.01	131.56	130.27				2936	83.92
	2935	91.15	92.33	72.49					2935	77.05		77.3					2935	85.65		105.76					2935	91.64	90.1	131.49	130.35				2935	83.98
	2934	91.19	92.41	72.56					2934	77.17		77.44					2934	85.7		105.84					2934	91.56	90.18	131.4	130.44				2934	84.06
	2933	91.23	92.49	72.63					2933	77.3		77.57					2933	85.76		105.92					2933	91.49	90.27	131.31	130.52				2933	84.15
	2932	91.29	92.56	72.69					2932	77.44		77.7					2932	85.84		106					2932	91.4	90.35	131.21	130.59				2932	84.24
	2931	91.35	92.63	72.76					2931	77.57		77.82					2931	85.92		106.07					2931	91.31	90.44	131.09	130.65				2931	84.33
	2930	91.41	92.69	72.82					2930	77.7		77.92					2930	86		106.13					2930	91.21	90.52	130.94	130.71				2930	84.42
	2929	91.47	92.76	72.89					2929	77.82		78					2929	86.07		106.18					2929	91.09	90.59	130.78	130.78				2929	84.5
	2928	91.52	92.82	72.97					2928	77.92		78.06					2928	86.13		106.22					2928	90.94	90.65	130.61	130.85				2928	84.57
	2927	91.56	92.89	73.04					2927	78		78.1					2927	86.18		106.24					2927	90.78	90.71	130.43	130.93				2927	84.63
	2926	91.59	92.97	73.11					2926	78.06		78.11					2926	86.22		106.25					2926	90.61	90.78	130.25	131.01				2926	84.67
	2925	91.61	93.04	73.19					2925	78.1		78.1					2925	86.24		106.25					2925	90.43	90.85	130.09	131.09				2925	84.69
	2924	91.62	93.11	73.26					2924	78.11		78.06					2924	86.25		106.23					2924	90.25	90.93	129.93	131.17				2924	84.7
	2923	91.62	93.19	73.34					2923	78.1		78					2923	86.25		106.21					2923	90.09	91.01	129.79	131.25				2923	84.69
	2922	91.62	93.26	73.42					2922	78.06		77.92					2922	86.23		106.17					2922	89.93	91.09	129.64	131.34				2922	84.66
	2921	91.6	93.34	73.5					2921	78		77.83					2921	86.21		106.13					2921	89.79	91.17	129.47	131.42				2921	84.62
	2920	91.57	93.42	73.57					2920	77.92		77.73					2920	86.17		106.07					2920	89.64	91.25	129.27	131.5				2920	84.56
	2919	91.54	93.5	73.62					2919	77.83		77.63					2919	86.13		106.01					2919	89.47	91.34	129.04	131.56				2919	84.5
	2918	91.49	93.57	73.67					2918	77.73		77.52					2918	86.07		105.95					2918	89.27	91.42	128.77	131.61				2918	84.42
	2917	91.44	93.62	73.71					2917	77.63		77.41					2917	86.01		105.88					2917	89.04	91.5	128.46	131.65				2917	84.33
	2916	91.38	93.67	73.75					2916	77.52		77.3					2916	85.95		105.81					2916	88.77	91.56	128.09	131.69				2916	84.24
	2915	91.32	93.71	73.78					2915	77.41		77.19					2915	85.88		105.74					2915	88.46	91.61	127.66	131.73				2915	84.14
	2914	91.26	93.75	73.81					2914	77.3		77.08					2914	85.81		105.67					2914	88.09	91.65	127.2	131.77				2914	84.05
	2913	91.19	93.78	73.84					2913	77.19		76.99					2913	85.74		105.61					2913	87.66	91.69	126.7	131.81				2913	83.95
	2912	91.13	93.81	73.88					2912	77.08		76.93					2912	85.67		105.57					2912	87.2	91.73	126.19	131.86				2912	83.86
	2911	91.08	93.84	73.92					2911	76.99		76.9					2911	85.61		105.53					2911	86.7	91.77	125.67	131.92				2911	83.78
	2910	91.03	93.88	73.98					2910	76.93		76.9					2910	85.57		105.52					2910	86.19	91.81	125.15	131.99				2910	83.71
	2909	90.99	93.92	74.04					2909	76.9		76.93					2909	85.53		105.52					2909	85.67	91.86	124.63	132.06				2909	83.67
	2908	90.97	93.98	74.1					2908	76.9		77.01					2908	85.52		105.55					2908	85.15	91.92	124.12	132.13				2908	83.64
	2907	90.96	94.04	74.17					2907	76.93		77.11					2907	85.52		105.6					2907	84.63	91.99	123.6	132.21				2907	83.64
	2906	90.97	94.1	74.24					2906	77.01		77.26					2906	85.55		105.67					2906	84.12	92.06	123.08	132.3				2906	83.67
	2905	90.99	94.17	74.31					2905	77.11		77.45					2905	85.6		105.76					2905	83.6	92.13	122.55	132.38				2905	83.72
	2904	91.04	94.24	74.37					2904	77.26		77.68					2904	85.67		105.88					2904	83.08	92.21	121.99	132.46				2904	83.8
	2903	91.1	94.31	74.43					2903	77.45		77.94					2903	85.76		106.01					2903	82.55	92.3	121.41	132.54				2903	83.91
	2902	91.18	94.37	74.49					2902	77.68		78.23					2902	85.88		106.16					2902	81.99	92.38	120.78	132.61				2902	84.05
	2901	91.27	94.43	74.55					2901	77.94		78.55					2901	86.01		106.32					2901	81.41	92.46	120.13	132.67				2901	84.22
	2900	91.37	94.49	74.6					2900	78.23		78.9					2900	86.16		106.5					2900	80.78	92.54	119.45	132.74				2900	84.41
	2899	91.49	94.55	74.66					2899	78.55		79.26					2899	86.32		106.7					2899	80.13	92.61	118.77	132.8				2899	84.62
	2898	91.62	94.6	74.71					2898	78.9		79.63					2898	86.5		106.9					2898	79.45	92.67	118.09	132.87				2898	84.84
	2897	91.76	94.66	74.76					2897	79.26		80					2897	86.7		107.11					2897	78.77	92.74	117.45	132.94				2897	85.07
	2896	91.91	94.71	74.8					2896	79.63		80.38					2896	86.9		107.31					2896	78.09	92.8	116.86	133				2896	85.32
	2895	92.07	94.76	74.85					2895	80		80.75					2895	87.11		107.52					2895	77.45	92.87	116.33	133.05				2895	85.57
	2894	92.23	94.8	74.9					2894	80.38		81.12					2894	87.31		107.72					2894	76.86	92.94	115.87	133.1				2894	85.83
	2893	92.39	94.85	74.94					2893	80.75		81.47					2893	87.52		107.92					2893	76.33	93	115.48	133.15				2893	86.09
	2892	92.55	94.9	74.99					2892	81.12		81.81					2892	87.72		108.11					2892	75.87	93.05	115.15	133.19				2892	86.35
	2891	92.71	94.94	75.03					2891	81.47		82.13					2891	87.92		108.29					2891	75.48	93.1	114.88	133.24				2891	86.59
	2890	92.86	94.99	75.07					2890	81.81		82.42					2890	88.11		108.45					2890	75.15	93.15	114.67	133.28				2890	86.82
	2889	93	95.03	75.11					2889	82.13		82.7					2889	88.29		108.6					2889	74.88	93.19	114.5	133.33				2889	87.04
	2888	93.13	95.07	75.15					2888	82.42		82.95					2888	88.45		108.74					2888	74.67	93.24	114.38	133.38				2888	87.24
	2887	93.25	95.11	75.19					2887	82.7		83.18					2887	88.6		108.87					2887	74.5	93.28	114.31	133.42				2887	87.43
	2886	93.36	95.15	75.23					2886	82.95		83.39					2886	88.74		108.98					2886	74.38	93.33	114.3	133.47				2886	87.61
	2885	93.46	95.19	75.27					2885	83.18		83.58					2885	88.87		109.09					2885	74.31	93.38	114.33	133.51				2885	87.77
	2884	93.57	95.23	75.31					2884	83.39		83.75					2884	88.98		109.19					2884	74.3	93.42	114.4	133.55				2884	87.92
	2883	93.66	95.27	75.35					2883	83.58		83.91					2883	89.09		109.28					2883	74.33	93.47	114.5	133.59				2883	88.06
	2882	93.74	95.31	75.39					2882	83.75		84.05					2882	89.19		109.36					2882	74.4	93.51	114.63	133.62				2882	88.19
	2881	93.81	95.35	75.42					2881	83.91		84.18					2881	89.28		109.43					2881	74.5	93.55	114.77	133.65				2881	88.3
	2880	93.88	95.39	75.46					2880	84.05		84.31					2880	89.36		109.5					2880	74.63	93.59	114.91	133.68				2880	88.4
	2879	93.93	95.42	75.49					2879	84.18		84.42					2879	89.43		109.56					2879	74.77	93.62	115.08	133.7				2879	88.49
	2878	93.98	95.46	75.52					2878	84.31		84.53					2878	89.5		109.63					2878	74.91	93.65	115.28	133.73				2878	88.58
	2877	94.03	95.49	75.55					2877	84.42		84.63					2877	89.56		109.69					2877	75.08	93.68	115.53	133.76				2877	88.66
	2876	94.07	95.52	75.58					2876	84.53		84.72					2876	89.63		109.75					2876	75.28	93.7	115.81	133.8				2876	88.74
	2875	94.11	95.55	75.61					2875	84.63		84.81					2875	89.69		109.8					2875	75.53	93.73	116.13	133.83				2875	88.81
	2874	94.15	95.58	75.64					2874	84.72		84.88					2874	89.75		109.85					2874	75.81	93.76	116.47	133.85				2874	88.88
	2873	94.19	95.61	75.67					2873	84.81		84.96					2873	89.8		109.9					2873	76.13	93.8	116.8	133.88				2873	88.93
	2872	94.23	95.64	75.7					2872	84.88		85.02					2872	89.85		109.94					2872	76.47	93.83	117.1	133.9				2872	88.99
	2871	94.26	95.67	75.73					2871	84.96		85.08					2871	89.9		109.98					2871	76.8	93.85	117.37	133.92				2871	89.04
	2870	94.28	95.7	75.75					2870	85.02		85.15					2870	89.94		110.03					2870	77.1	93.88	117.58	133.94				2870	89.08
	2869	94.31	95.73	75.78					2869	85.08		85.21					2869	89.98		110.07					2869	77.37	93.9	117.73	133.96				2869	89.13
	2868	94.33	95.75	75.81					2868	85.15		85.28					2868	90.03		110.12					2868	77.58	93.92	117.83	134				2868	89.17
	2867	94.36	95.78	75.84					2867	85.21		85.34					2867	90.07		110.17					2867	77.73	93.94	117.87	134.03				2867	89.21
	2866	94.39	95.81	75.88					2866	85.28		85.4					2866	90.12		110.22					2866	77.83	93.96	117.86	134.06				2866	89.25
	2865	94.42	95.84	75.92					2865	85.34		85.46					2865	90.17		110.26					2865	77.87	94	117.82	134.1				2865	89.3
	2864	94.44	95.88	75.96					2864	85.4		85.52					2864	90.22		110.3					2864	77.86	94.03	117.77	134.13				2864	89.34
	2863	94.46	95.92	75.99					2863	85.46		85.57					2863	90.26		110.33					2863	77.82	94.06	117.75	134.16				2863	89.37
	2862	94.48	95.96	76.03					2862	85.52		85.62					2862	90.3		110.37					2862	77.77	94.1	117.78	134.2				2862	89.4
	2861	94.49	95.99	76.06					2861	85.57		85.67					2861	90.33		110.4					2861	77.75	94.13	117.91	134.24				2861	89.43
	2860	94.51	96.03	76.1					2860	85.62		85.73					2860	90.37		110.44					2860	77.78	94.16	118.17	134.28				2860	89.46
	2859	94.53	96.06	76.14					2859	85.67		85.78					2859	90.4		110.48					2859	77.91	94.2	118.56	134.33				2859	89.5
	2858	94.55	96.1	76.19					2858	85.73		85.84					2858	90.44		110.52					2858	78.17	94.24	119.07	134.38				2858	89.54
	2857	94.58	96.14	76.24					2857	85.78		85.9					2857	90.48		110.56					2857	78.56	94.28	119.7	134.43				2857	89.58
	2856	94.6	96.19	76.29					2856	85.84		85.97					2856	90.52		110.59					2856	79.07	94.33	120.4	134.49				2856	89.62
	2855	94.62	96.24	76.34					2855	85.9		86.04					2855	90.56		110.64					2855	79.7	94.38	121.14	134.55				2855	89.66
	2854	94.64	96.29	76.4					2854	85.97		86.12					2854	90.59		110.68					2854	80.4	94.43	121.9	134.61				2854	89.7
	2853	94.67	96.34	76.45					2853	86.04		86.2					2853	90.64		110.73					2853	81.14	94.49	122.63	134.66				2853	89.75
	2852	94.7	96.4	76.48					2852	86.12		86.29					2852	90.68		110.77					2852	81.9	94.55	123.33	134.7				2852	89.8
	2851	94.73	96.45	76.5					2851	86.2		86.37					2851	90.73		110.82					2851	82.63	94.61	123.97	134.72				2851	89.86
	2850	94.75	96.48	76.5					2850	86.29		86.46					2850	90.77		110.87					2850	83.33	94.66	124.56	134.73				2850	89.91
	2849	94.78	96.5	76.49					2849	86.37		86.54					2849	90.82		110.92					2849	83.97	94.7	125.11	134.73				2849	89.97
	2848	94.8	96.5	76.47					2848	86.46		86.63					2848	90.87		110.96					2848	84.56	94.72	125.6	134.73				2848	90.02
	2847	94.82	96.49	76.46					2847	86.54		86.73					2847	90.92		111					2847	85.11	94.73	126.05	134.73				2847	90.07
	2846	94.85	96.47	76.46					2846	86.63		86.82					2846	90.96		111.05					2846	85.6	94.73	126.46	134.74				2846	90.12
	2845	94.88	96.46	76.47					2845	86.73		86.91					2845	91		111.09					2845	86.05	94.73	126.83	134.76				2845	90.17
	2844	94.91	96.46	76.48					2844	86.82		87					2844	91.05		111.14					2844	86.46	94.73	127.16	134.78				2844	90.23
	2843	94.94	96.47	76.5					2843	86.91		87.1					2843	91.09		111.19					2843	86.83	94.74	127.46	134.81				2843	90.29
	2842	94.98	96.48	76.52					2842	87		87.2					2842	91.14		111.24					2842	87.16	94.76	127.72	134.84				2842	90.35
	2841	95.01	96.5	76.55					2841	87.1		87.3					2841	91.19		111.29					2841	87.46	94.78	127.96	134.88				2841	90.41
	2840	95.04	96.52	76.57					2840	87.2		87.4					2840	91.24		111.34					2840	87.72	94.81	128.18	134.92				2840	90.48
	2839	95.07	96.55	76.59					2839	87.3		87.49					2839	91.29		111.39					2839	87.96	94.84	128.38	134.95				2839	90.54
	2838	95.1	96.57	76.62					2838	87.4		87.59					2838	91.34		111.44					2838	88.18	94.88	128.57	134.99				2838	90.59
	2837	95.13	96.59	76.64					2837	87.49		87.68					2837	91.39		111.48					2837	88.38	94.92	128.73	135.02				2837	90.65
	2836	95.16	96.62	76.67					2836	87.59		87.77					2836	91.44		111.53					2836	88.57	94.95	128.88	135.05				2836	90.7
	2835	95.19	96.64	76.69					2835	87.68		87.86					2835	91.48		111.57					2835	88.73	94.99	129.02	135.08				2835	90.76
	2834	95.22	96.67	76.71					2834	87.77		87.95					2834	91.53		111.62					2834	88.88	95.02	129.15	135.12				2834	90.82
	2833	95.26	96.69	76.74					2833	87.86		88.04					2833	91.57		111.67					2833	89.02	95.05	129.27	135.16				2833	90.88
	2832	95.3	96.71	76.76					2832	87.95		88.13					2832	91.62		111.72					2832	89.15	95.08	129.37	135.19				2832	90.94
	2831	95.33	96.74	76.77					2831	88.04		88.22					2831	91.67		111.76					2831	89.27	95.12	129.46	135.23				2831	90.99
	2830	95.37	96.76	76.79					2830	88.13		88.3					2830	91.72		111.81					2830	89.37	95.16	129.55	135.26				2830	91.05
	2829	95.4	96.77	76.81					2829	88.22		88.39					2829	91.76		111.85					2829	89.46	95.19	129.63	135.3				2829	91.1
	2828	95.43	96.79	76.83					2828	88.3		88.48					2828	91.81		111.9					2828	89.55	95.23	129.72	135.33				2828	91.15
	2827	95.46	96.81	76.85					2827	88.39		88.57					2827	91.85		111.95					2827	89.63	95.26	129.8	135.36				2827	91.21
	2826	95.49	96.83	76.87					2826	88.48		88.66					2826	91.9		112					2826	89.72	95.3	129.88	135.38				2826	91.27
	2825	95.53	96.85	76.9					2825	88.57		88.75					2825	91.95		112.05					2825	89.8	95.33	129.96	135.42				2825	91.33
	2824	95.56	96.87	76.93					2824	88.66		88.84					2824	92		112.1					2824	89.88	95.36	130.05	135.45				2824	91.39
	2823	95.6	96.9	76.95					2823	88.75		88.93					2823	92.05		112.15					2823	89.96	95.38	130.14	135.49				2823	91.45
	2822	95.63	96.93	76.98					2822	88.84		89.03					2822	92.1		112.21					2822	90.05	95.42	130.24	135.52				2822	91.51
	2821	95.67	96.95	77					2821	88.93		89.13					2821	92.15		112.26					2821	90.14	95.45	130.35	135.55				2821	91.56
	2820	95.7	96.98	77.02					2820	89.03		89.23					2820	92.21		112.32					2820	90.24	95.49	130.45	135.59				2820	91.63
	2819	95.74	97	77.04					2819	89.13		89.33					2819	92.26		112.37					2819	90.35	95.52	130.55	135.62				2819	91.69
	2818	95.78	97.02	77.06					2818	89.23		89.43					2818	92.32		112.43					2818	90.45	95.55	130.65	135.65				2818	91.75
	2817	95.82	97.04	77.09					2817	89.33		89.53					2817	92.37		112.48					2817	90.55	95.59	130.76	135.68				2817	91.8
	2816	95.85	97.06	77.11					2816	89.43		89.65					2816	92.43		112.54					2816	90.65	95.62	130.86	135.72				2816	91.86
	2815	95.89	97.09	77.13					2815	89.53		89.76					2815	92.48		112.59					2815	90.76	95.65	130.96	135.75				2815	91.93
	2814	95.93	97.11	77.15					2814	89.65		89.88					2814	92.54		112.65					2814	90.86	95.68	131.05	135.78				2814	92
	2813	95.97	97.13	77.17					2813	89.76		89.98					2813	92.59		112.72					2813	90.96	95.72	131.13	135.81				2813	92.07
	2812	96.02	97.15	77.19					2812	89.88		90.09					2812	92.65		112.78					2812	91.05	95.75	131.19	135.83				2812	92.14
	2811	96.06	97.17	77.21					2811	89.98		90.19					2811	92.72		112.84					2811	91.13	95.78	131.24	135.86				2811	92.22
	2810	96.11	97.19	77.23					2810	90.09		90.29					2810	92.78		112.9					2810	91.19	95.81	131.28	135.89				2810	92.29
	2809	96.15	97.21	77.25					2809	90.19		90.39					2809	92.84		112.96					2809	91.24	95.83	131.31	135.92				2809	92.37
	2808	96.19	97.23	77.27					2808	90.29		90.49					2808	92.9		113.01					2808	91.28	95.86	131.36	135.95				2808	92.44
	2807	96.23	97.25	77.28					2807	90.39		90.58					2807	92.96		113.06					2807	91.31	95.89	131.42	135.98				2807	92.5
	2806	96.27	97.27	77.3					2806	90.49		90.68					2806	93.01		113.11					2806	91.36	95.92	131.51	136.01				2806	92.56
	2805	96.31	97.28	77.31					2805	90.58		90.77					2805	93.06		113.16					2805	91.42	95.95	131.63	136.03				2805	92.63
	2804	96.35	97.3	77.33					2804	90.68		90.86					2804	93.11		113.22					2804	91.51	95.98	131.79	136.06				2804	92.69
	2803	96.38	97.31	77.35					2803	90.77		90.95					2803	93.16		113.27					2803	91.63	96.01	131.97	136.08				2803	92.75
	2802	96.42	97.33	77.37					2802	90.86		91.04					2802	93.22		113.33					2802	91.79	96.03	132.18	136.11				2802	92.82
	2801	96.46	97.35	77.39					2801	90.95		91.11					2801	93.27		113.37					2801	91.97	96.06	132.39	136.13				2801	92.88
	2800	96.5	97.37	77.41					2800	91.04		91.19					2800	93.33		113.42					2800	92.18	96.08	132.6	136.15				2800	92.94
	2799	96.53	97.39	77.43					2799	91.11		91.26					2799	93.37		113.46					2799	92.39	96.11	132.81	136.17				2799	92.99
	2798	96.56	97.41	77.44					2798	91.19		91.32					2798	93.42		113.49					2798	92.6	96.13	133.01	136.19				2798	93.04
	2797	96.59	97.43	77.45					2797	91.26		91.38					2797	93.46		113.53					2797	92.81	96.15	133.2	136.2				2797	93.08
	2796	96.61	97.44	77.46					2796	91.32		91.44					2796	93.49		113.56					2796	93.01	96.17	133.37	136.22				2796	93.13
	2795	96.63	97.45	77.48					2795	91.38		91.5					2795	93.53		113.6					2795	93.2	96.19	133.54	136.24				2795	93.17
	2794	96.65	97.46	77.49					2794	91.44		91.57					2794	93.56		113.63					2794	93.37	96.2	133.7	136.27				2794	93.21
	2793	96.68	97.48	77.5					2793	91.5		91.63					2793	93.6		113.67					2793	93.54	96.22	133.86	136.29				2793	93.26
	2792	96.71	97.49	77.51					2792	91.57		91.69					2792	93.63		113.71					2792	93.7	96.24	134.01	136.31				2792	93.3
	2791	96.73	97.5	77.52					2791	91.63		91.74					2791	93.67		113.75					2791	93.86	96.27	134.15	136.33				2791	93.34
	2790	96.76	97.51	77.54					2790	91.69		91.79					2790	93.71		113.78					2790	94.01	96.29	134.29	136.34				2790	93.37
	2789	96.78	97.52	77.56					2789	91.74		91.82					2789	93.75		113.81					2789	94.15	96.31	134.41	136.36				2789	93.4
	2788	96.8	97.54	77.57					2788	91.79		91.86					2788	93.78		113.83					2788	94.29	96.33	134.53	136.38				2788	93.44
	2787	96.82	97.56	77.58					2787	91.82		91.91					2787	93.81		113.86					2787	94.41	96.34	134.64	136.39				2787	93.46
	2786	96.84	97.57	77.59					2786	91.86		91.95					2786	93.83		113.88					2786	94.53	96.36	134.75	136.41				2786	93.49
	2785	96.85	97.58	77.6					2785	91.91		92					2785	93.86		113.91					2785	94.64	96.38	134.85	136.42				2785	93.52
	2784	96.87	97.59	77.61					2784	91.95		92.04					2784	93.88		113.93					2784	94.75	96.39	134.95	136.44				2784	93.55
	2783	96.88	97.6	77.62					2783	92		92.08					2783	93.91		113.96					2783	94.85	96.41	135.05	136.45				2783	93.59
	2782	96.9	97.61	77.63					2782	92.04		92.11					2782	93.93		113.98					2782	94.95	96.42	135.14	136.46				2782	93.62
	2781	96.91	97.62	77.64					2781	92.08		92.14					2781	93.96		114					2781	95.05	96.44	135.22	136.48				2781	93.65
	2780	96.92	97.63	77.66					2780	92.11		92.17					2780	93.98		114.02					2780	95.14	96.45	135.3	136.51				2780	93.67
	2779	96.93	97.64	77.67					2779	92.14		92.2					2779	94		114.04					2779	95.22	96.46	135.37	136.53				2779	93.69
	2778	96.95	97.66	77.68					2778	92.17		92.23					2778	94.02		114.06					2778	95.3	96.48	135.45	136.54				2778	93.7
	2777	96.97	97.67	77.7					2777	92.2		92.26					2777	94.04		114.08					2777	95.37	96.51	135.52	136.56				2777	93.72
	2776	96.99	97.68	77.71					2776	92.23		92.28					2776	94.06		114.1					2776	95.45	96.53	135.59	136.57				2776	93.74
	2775	97	97.7	77.73					2775	92.26		92.3					2775	94.08		114.11					2775	95.52	96.54	135.65	136.59				2775	93.76
	2774	97	97.71	77.74					2774	92.28		92.33					2774	94.1		114.12					2774	95.59	96.56	135.71	136.6				2774	93.78
	2773	97	97.73	77.74					2773	92.3		92.35					2773	94.11		114.14					2773	95.65	96.57	135.76	136.61				2773	93.8
	2772	97.01	97.74	77.74					2772	92.33		92.37					2772	94.12		114.15					2772	95.71	96.59	135.8	136.62				2772	93.82
	2771	97.01	97.74	77.75					2771	92.35		92.4					2771	94.14		114.17					2771	95.76	96.6	135.85	136.63				2771	93.83
	2770	97.03	97.74	77.75					2770	92.37		92.42					2770	94.15		114.19					2770	95.8	96.61	135.9	136.64				2770	93.85
	2769	97.04	97.75	77.75					2769	92.4		92.44					2769	94.17		114.21					2769	95.85	96.62	135.94	136.65				2769	93.87
	2768	97.06	97.75	77.76					2768	92.42		92.46					2768	94.19		114.22					2768	95.9	96.63	135.98	136.66				2768	93.88
	2767	97.07	97.75	77.78					2767	92.44		92.48					2767	94.21		114.24					2767	95.94	96.64	136.01	136.67				2767	93.9
	2766	97.09	97.76	77.79					2766	92.46		92.5					2766	94.22		114.25					2766	95.98	96.65	136.04	136.69				2766	93.91
	2765	97.09	97.78	77.8					2765	92.48		92.51					2765	94.24		114.26					2765	96.01	96.66	136.06	136.7				2765	93.92
	2764	97.09	97.79	77.81					2764	92.5		92.53					2764	94.25		114.27					2764	96.04	96.67	136.08	136.71				2764	93.93
	2763	97.09	97.8	77.82					2763	92.51		92.54					2763	94.26		114.28					2763	96.06	96.69	136.09	136.72				2763	93.94
	2762	97.09	97.81	77.83					2762	92.53		92.55					2762	94.27		114.3					2762	96.08	96.7	136.11	136.73				2762	93.95
	2761	97.1	97.82	77.84					2761	92.54		92.57					2761	94.28		114.32					2761	96.09	96.71	136.12	136.75				2761	93.95
	2760	97.11	97.83	77.85					2760	92.55		92.59					2760	94.3		114.33					2760	96.11	96.72	136.12	136.77				2760	93.96
	2759	97.12	97.84	77.86					2759	92.57		92.61					2759	94.32		114.34					2759	96.12	96.73	136.12	136.78				2759	93.98
	2758	97.12	97.85	77.87					2758	92.59		92.63					2758	94.33		114.35					2758	96.12	96.75	136.11	136.8				2758	93.99
	2757	97.13	97.86	77.88					2757	92.61		92.64					2757	94.34		114.36					2757	96.12	96.77	136.1	136.82				2757	94
	2756	97.13	97.87	77.89					2756	92.63		92.66					2756	94.35		114.37					2756	96.11	96.78	136.08	136.84				2756	94
	2755	97.14	97.88	77.9					2755	92.64		92.68					2755	94.36		114.38					2755	96.1	96.8	136.06	136.85				2755	94.01
	2754	97.15	97.89	77.91					2754	92.66		92.7					2754	94.37		114.39					2754	96.08	96.82	136.04	136.87				2754	94.02
	2753	97.15	97.9	77.91					2753	92.68		92.72					2753	94.38		114.4					2753	96.06	96.84	136	136.88				2753	94.03
	2752	97.16	97.91	77.92					2752	92.7		92.74					2752	94.39		114.41					2752	96.04	96.85	135.95	136.89				2752	94.05
	2751	97.17	97.91	77.92					2751	92.72		92.76					2751	94.4		114.42					2751	96	96.87	135.87	136.9				2751	94.06
	2750	97.17	97.92	77.93					2750	92.74		92.78					2750	94.41		114.43					2750	95.95	96.88	135.77	136.91				2750	94.07
	2749	97.18	97.92	77.94					2749	92.76		92.8					2749	94.42		114.45					2749	95.87	96.89	135.64	136.92				2749	94.08
	2748	97.18	97.93	77.95					2748	92.78		92.83					2748	94.43		114.47					2748	95.77	96.9	135.5	136.94				2748	94.09
	2747	97.18	97.94	77.96					2747	92.8		92.85					2747	94.45		114.48					2747	95.64	96.91	135.35	136.95				2747	94.1
	2746	97.19	97.95	77.98					2746	92.83		92.87					2746	94.47		114.5					2746	95.5	96.92	135.22	136.97				2746	94.11
	2745	97.2	97.96	77.99					2745	92.85		92.89					2745	94.48		114.51					2745	95.35	96.94	135.13	136.98				2745	94.12
	2744	97.21	97.98	78					2744	92.87		92.91					2744	94.5		114.52					2744	95.22	96.95	135.07	136.99				2744	94.13
	2743	97.22	97.99	78.01					2743	92.89		92.94					2743	94.51		114.53					2743	95.13	96.97	135.06	136.99				2743	94.15
	2742	97.23	98	78.02					2742	92.91		92.97					2742	94.52		114.55					2742	95.07	96.98	135.07	137				2742	94.17
	2741	97.24	98.01	78.03					2741	92.94		92.99					2741	94.53		114.57					2741	95.06	96.99	135.1	137.02				2741	94.19
	2740	97.25	98.02	78.05					2740	92.97		93.02					2740	94.55		114.59					2740	95.07	96.99	135.15	137.04				2740	94.21
	2739	97.26	98.03	78.06					2739	92.99		93.05					2739	94.57		114.6					2739	95.1	97	135.21	137.05				2739	94.23
	2738	97.27	98.05	78.06					2738	93.02		93.08					2738	94.59		114.62					2738	95.15	97.02	135.31	137.06				2738	94.24
	2737	97.28	98.06	78.07					2737	93.05		93.1					2737	94.6		114.65					2737	95.21	97.04	135.45	137.07				2737	94.26
	2736	97.3	98.06	78.06					2736	93.08		93.13					2736	94.62		114.67					2736	95.31	97.05	135.62	137.08				2736	94.27
	2735	97.31	98.07	78.06					2735	93.1		93.16					2735	94.65		114.69					2735	95.45	97.06	135.8	137.08				2735	94.29
	2734	97.31	98.06	78.06					2734	93.13		93.18					2734	94.67		114.7					2734	95.62	97.07	136	137.1				2734	94.31
	2733	97.32	98.06	78.07					2733	93.16		93.21					2733	94.69		114.72					2733	95.8	97.08	136.17	137.11				2733	94.33
	2732	97.33	98.06	78.08					2732	93.18		93.23					2732	94.7		114.73					2732	96	97.08	136.33	137.13				2732	94.35
	2731	97.33	98.07	78.09					2731	93.21		93.26					2731	94.72		114.74					2731	96.17	97.1	136.45	137.14				2731	94.36
	2730	97.34	98.08	78.1					2730	93.23		93.28					2730	94.73		114.75					2730	96.33	97.11	136.54	137.15				2730	94.37
	2729	97.35	98.09	78.11					2729	93.26		93.31					2729	94.74		114.77					2729	96.45	97.13	136.61	137.16				2729	94.39
	2728	97.35	98.1	78.11					2728	93.28		93.34					2728	94.75		114.79					2728	96.54	97.14	136.66	137.17				2728	94.4
	2727	97.36	98.11	78.12					2727	93.31		93.37					2727	94.77		114.81					2727	96.61	97.15	136.7	137.18				2727	94.41
	2726	97.37	98.11	78.13					2726	93.34		93.39					2726	94.79		114.83					2726	96.66	97.16	136.73	137.19				2726	94.43
	2725	97.38	98.12	78.13					2725	93.37		93.41					2725	94.81		114.84					2725	96.7	97.17	136.76	137.21				2725	94.45
	2724	97.39	98.13	78.14					2724	93.39		93.43					2724	94.83		114.85					2724	96.73	97.18	136.78	137.21				2724	94.47
	2723	97.41	98.13	78.15					2723	93.41		93.45					2723	94.84		114.87					2723	96.76	97.19	136.8	137.22				2723	94.49
	2722	97.42	98.14	78.15					2722	93.43		93.46					2722	94.85		114.88					2722	96.78	97.21	136.82	137.22				2722	94.51
	2721	97.43	98.15	78.16					2721	93.45		93.48					2721	94.87		114.88					2721	96.8	97.21	136.84	137.23				2721	94.52
	2720	97.44	98.15	78.17					2720	93.46		93.51					2720	94.88		114.89					2720	96.82	97.22	136.86	137.24				2720	94.53
	2719	97.45	98.16	78.18					2719	93.48		93.53					2719	94.88		114.9					2719	96.84	97.22	136.88	137.25				2719	94.54
	2718	97.45	98.17	78.19					2718	93.51		93.54					2718	94.89		114.9					2718	96.86	97.23	136.89	137.27				2718	94.55
	2717	97.46	98.18	78.2					2717	93.53		93.56					2717	94.9		114.91					2717	96.88	97.24	136.89	137.28				2717	94.56
	2716	97.46	98.19	78.21					2716	93.54		93.57					2716	94.9		114.92					2716	96.89	97.25	136.9	137.29				2716	94.57
	2715	97.46	98.2	78.22					2715	93.56		93.59					2715	94.91		114.93					2715	96.89	97.27	136.9	137.3				2715	94.58
	2714	97.47	98.21	78.22					2714	93.57		93.6					2714	94.92		114.94					2714	96.9	97.28	136.9	137.31				2714	94.59
	2713	97.47	98.22	78.23					2713	93.59		93.62					2713	94.93		114.96					2713	96.9	97.29	136.91	137.32				2713	94.6
	2712	97.48	98.22	78.23					2712	93.6		93.64					2712	94.94		114.97					2712	96.9	97.3	136.92	137.32				2712	94.6
	2711	97.48	98.23	78.23					2711	93.62		93.65					2711	94.96		114.98					2711	96.91	97.31	136.92	137.33				2711	94.61
	2710	97.49	98.23	78.23					2710	93.64		93.66					2710	94.97		115					2710	96.92	97.32	136.93	137.33				2710	94.62
	2709	97.49	98.23	78.23					2709	93.65		93.67					2709	94.98		115					2709	96.92	97.32	136.94	137.33				2709	94.62
	2708	97.49	98.23	78.23					2708	93.66		93.68					2708	95		115.01					2708	96.93	97.33	136.95	137.34				2708	94.63
	2707	97.5	98.23	78.24					2707	93.67		93.69					2707	95		115.02					2707	96.94	97.33	136.97	137.35				2707	94.64
	2706	97.5	98.23	78.25					2706	93.68		93.71					2706	95.01		115.03					2706	96.95	97.33	136.98	137.36				2706	94.65
	2705	97.51	98.24	78.26					2705	93.69		93.72					2705	95.02		115.04					2705	96.97	97.34	137	137.37				2705	94.66
	2704	97.52	98.25	78.26					2704	93.71		93.74					2704	95.03		115.05					2704	96.98	97.35	137	137.39				2704	94.67
	2703	97.52	98.26	78.27					2703	93.72		93.74					2703	95.04		115.06					2703	97	97.36	136.99	137.39				2703	94.69
	2702	97.53	98.26	78.27					2702	93.74		93.75					2702	95.05		115.06					2702	97	97.37	136.95	137.4				2702	94.69
	2701	97.53	98.27	78.27					2701	93.74		93.75					2701	95.06		115.06					2701	96.99	97.39	136.89	137.41				2701	94.7
	2700	97.53	98.27	78.28					2700	93.75		93.76					2700	95.06		115.06					2700	96.95	97.39	136.82	137.41				2700	94.7
	2699	97.54	98.27	78.28					2699	93.75		93.77					2699	95.06		115.07					2699	96.89	97.4	136.74	137.42				2699	94.7
	2698	97.54	98.28	78.29					2698	93.76		93.78					2698	95.06		115.07					2698	96.82	97.41	136.67	137.43				2698	94.7
	2697	97.54	98.28	78.29					2697	93.77		93.79					2697	95.07		115.08					2697	96.74	97.41	136.65	137.44				2697	94.7
	2696	97.54	98.29	78.3					2696	93.78		93.8					2696	95.07		115.08					2696	96.67	97.42	136.68	137.44				2696	94.71
	2695	97.54	98.29	78.3					2695	93.79		93.81					2695	95.08		115.09					2695	96.65	97.43	136.75	137.45				2695	94.71
	2694	97.54	98.3	78.3					2694	93.8		93.82					2694	95.08		115.1					2694	96.68	97.44	136.86	137.45				2694	94.72
	2693	97.54	98.3	78.3					2693	93.81		93.83					2693	95.09		115.11					2693	96.75	97.44	136.99	137.46				2693	94.72
	2692	97.55	98.3	78.3					2692	93.82		93.85					2692	95.1		115.12					2692	96.86	97.45	137.11	137.47				2692	94.73
	2691	97.56	98.3	78.31					2691	93.83		93.86					2691	95.11		115.12					2691	96.99	97.45	137.22	137.48				2691	94.74
	2690	97.57	98.3	78.32					2690	93.85		93.88					2690	95.12		115.12					2690	97.11	97.46	137.32	137.49				2690	94.76
	2689	97.58	98.31	78.32					2689	93.86		93.89					2689	95.12		115.12					2689	97.22	97.47	137.39	137.5				2689	94.77
	2688	97.58	98.32	78.33					2688	93.88		93.9					2688	95.12		115.13					2688	97.32	97.48	137.46	137.51				2688	94.77
	2687	97.58	98.32	78.34					2687	93.89		93.91					2687	95.12		115.14					2687	97.39	97.49	137.51	137.51				2687	94.77
	2686	97.58	98.33	78.34					2686	93.9		93.92					2686	95.13		115.15					2686	97.46	97.5	137.57	137.52				2686	94.78
	2685	97.59	98.34	78.35					2685	93.91		93.93					2685	95.14		115.16					2685	97.51	97.51	137.61	137.53				2685	94.79
	2684	97.59	98.34	78.36					2684	93.92		93.94					2684	95.15		115.16					2684	97.57	97.51	137.65	137.53				2684	94.8
	2683	97.59	98.35	78.37					2683	93.93		93.96					2683	95.16		115.17					2683	97.61	97.52	137.68	137.54				2683	94.8
	2682	97.6	98.36	78.37					2682	93.94		93.97					2682	95.16		115.18					2682	97.65	97.53	137.71	137.55				2682	94.81
	2681	97.6	98.37	78.36					2681	93.96		93.98					2681	95.17		115.18					2681	97.68	97.53	137.74	137.55				2681	94.82
	2680	97.6	98.37	78.36					2680	93.97		94					2680	95.18		115.19					2680	97.71	97.54	137.76	137.56				2680	94.82
	2679	97.6	98.36	78.36					2679	93.98		94.01					2679	95.18		115.19					2679	97.74	97.55	137.79	137.57				2679	94.83
	2678	97.61	98.36	78.37					2678	94		94.03					2678	95.19		115.2					2678	97.76	97.55	137.81	137.57				2678	94.84
	2677	97.61	98.36	78.38					2677	94.01		94.05					2677	95.19		115.21					2677	97.79	97.56	137.84	137.58				2677	94.85
	2676	97.61	98.37	78.39					2676	94.03		94.07					2676	95.2		115.23					2676	97.81	97.57	137.87	137.59				2676	94.86
	2675	97.62	98.38	78.39					2675	94.05		94.08					2675	95.21		115.24					2675	97.84	97.57	137.89	137.59				2675	94.86
	2674	97.62	98.39	78.39					2674	94.07		94.09					2674	95.23		115.24					2674	97.87	97.58	137.91	137.59				2674	94.87
	2673	97.63	98.39	78.39					2673	94.08		94.11					2673	95.24		115.25					2673	97.89	97.59	137.92	137.6				2673	94.88
	2672	97.63	98.39	78.39					2672	94.09		94.12					2672	95.24		115.26					2672	97.91	97.59	137.94	137.6				2672	94.89
	2671	97.64	98.39	78.4					2671	94.11		94.14					2671	95.25		115.26					2671	97.92	97.59	137.95	137.61				2671	94.9
	2670	97.64	98.39	78.41					2670	94.12		94.16					2670	95.26		115.27					2670	97.94	97.6	137.96	137.62				2670	94.9
	2669	97.64	98.4	78.41					2669	94.14		94.17					2669	95.26		115.28					2669	97.95	97.6	137.97	137.63				2669	94.91
	2668	97.65	98.41	78.41					2668	94.16		94.19					2668	95.27		115.29					2668	97.96	97.61	137.98	137.63				2668	94.92
	2667	97.65	98.41	78.42					2667	94.17		94.2					2667	95.28		115.3					2667	97.97	97.62	137.99	137.63				2667	94.93
	2666	97.65	98.41	78.42					2666	94.19		94.21					2666	95.29		115.31					2666	97.98	97.63	138	137.64				2666	94.94
	2665	97.65	98.42	78.42					2665	94.2		94.23					2665	95.3		115.31					2665	97.99	97.63	138.02	137.64				2665	94.96
	2664	97.66	98.42	78.43					2664	94.21		94.25					2664	95.31		115.32					2664	98	97.63	138.03	137.64				2664	94.97
	2663	97.66	98.42	78.43					2663	94.23		94.27					2663	95.31		115.32					2663	98.02	97.64	138.05	137.64				2663	94.98
	2662	97.67	98.43	78.43					2662	94.25		94.29					2662	95.32		115.33					2662	98.03	97.64	138.06	137.64				2662	94.99
	2661	97.67	98.43	78.44					2661	94.27		94.31					2661	95.32		115.35					2661	98.05	97.64	138.08	137.65				2661	95
	2660	97.68	98.43	78.45					2660	94.29		94.33					2660	95.33		115.36					2660	98.06	97.64	138.09	137.65				2660	95.02
	2659	97.69	98.44	78.45					2659	94.31		94.35					2659	95.35		115.36					2659	98.08	97.64	138.09	137.66				2659	95.03
	2658	97.69	98.45	78.46					2658	94.33		94.37					2658	95.36		115.37					2658	98.09	97.65	138.09	137.66				2658	95.05
	2657	97.69	98.45	78.47					2657	94.35		94.39					2657	95.36		115.38					2657	98.09	97.65	138.09	137.67				2657	95.05
	2656	97.69	98.46	78.48					2656	94.37		94.42					2656	95.37		115.39					2656	98.09	97.66	138.1	137.68				2656	95.06
	2655	97.7	98.47	78.5					2655	94.39		94.44					2655	95.38		115.41					2655	98.09	97.66	138.1	137.7				2655	95.07
	2654	97.71	98.48	78.51					2654	94.42		94.47					2654	95.39		115.42					2654	98.1	97.67	138.11	137.71				2654	95.09
	2653	97.72	98.5	78.51					2653	94.44		94.49					2653	95.41		115.44					2653	98.1	97.68	138.12	137.71				2653	95.11
	2652	97.73	98.51	78.51					2652	94.47		94.51					2652	95.42		115.45					2652	98.11	97.7	138.12	137.71				2652	95.13
	2651	97.74	98.51	78.51					2651	94.49		94.54					2651	95.44		115.47					2651	98.12	97.71	138.14	137.71				2651	95.15
	2650	97.75	98.51	78.51					2650	94.51		94.56					2650	95.45		115.49					2650	98.12	97.71	138.15	137.71				2650	95.17
	2649	97.77	98.51	78.51					2649	94.54		94.59					2649	95.47		115.51					2649	98.14	97.71	138.16	137.72				2649	95.19
	2648	97.78	98.51	78.52					2648	94.56		94.62					2648	95.49		115.52					2648	98.15	97.71	138.17	137.73				2648	95.21
	2647	97.79	98.51	78.52					2647	94.59		94.64					2647	95.51		115.54					2647	98.16	97.71	138.17	137.74				2647	95.22
	2646	97.8	98.52	78.53					2646	94.62		94.67					2646	95.52		115.55					2646	98.17	97.72	138.18	137.74				2646	95.24
	2645	97.81	98.52	78.53					2645	94.64		94.71					2645	95.54		115.57					2645	98.17	97.73	138.19	137.75				2645	95.25
	2644	97.82	98.53	78.54					2644	94.67		94.74					2644	95.55		115.59					2644	98.18	97.74	138.2	137.76				2644	95.27
	2643	97.83	98.53	78.54					2643	94.71		94.77					2643	95.57		115.61					2643	98.19	97.74	138.2	137.76				2643	95.28
	2642	97.85	98.54	78.55					2642	94.74		94.8					2642	95.59		115.62					2642	98.2	97.75	138.21	137.77				2642	95.3
	2641	97.86	98.54	78.55					2641	94.77		94.83					2641	95.61		115.64					2641	98.2	97.76	138.22	137.78				2641	95.31
	2640	97.87	98.55	78.55					2640	94.8		94.85					2640	95.62		115.65					2640	98.21	97.76	138.22	137.78				2640	95.33
	2639	97.88	98.55	78.55					2639	94.83		94.88					2639	95.64		115.67					2639	98.22	97.77	138.23	137.79				2639	95.35
	2638	97.89	98.55	78.56					2638	94.85		94.9					2638	95.65		115.68					2638	98.22	97.78	138.23	137.8				2638	95.37
	2637	97.9	98.55	78.57					2637	94.88		94.93					2637	95.67		115.7					2637	98.23	97.78	138.24	137.8				2637	95.39
	2636	97.91	98.56	78.57					2636	94.9		94.96					2636	95.68		115.72					2636	98.23	97.79	138.24	137.81				2636	95.42
	2635	97.92	98.57	78.57					2635	94.93		94.99					2635	95.7		115.73					2635	98.24	97.8	138.24	137.81				2635	95.44
	2634	97.93	98.57	78.57					2634	94.96		95.02					2634	95.72		115.75					2634	98.24	97.8	138.25	137.82				2634	95.46
	2633	97.94	98.57	78.57					2633	94.99		95.04					2633	95.73		115.77					2633	98.24	97.81	138.25	137.82				2633	95.48
	2632	97.95	98.57	78.57					2632	95.02		95.06					2632	95.75		115.78					2632	98.25	97.81	138.26	137.84				2632	95.5
	2631	97.97	98.57	78.58					2631	95.04		95.09					2631	95.77		115.8					2631	98.25	97.82	138.26	137.85				2631	95.52
	2630	97.98	98.57	78.58					2630	95.06		95.11					2630	95.78		115.81					2630	98.26	97.82	138.26	137.86				2630	95.53
	2629	97.99	98.58	78.58					2629	95.09		95.15					2629	95.8		115.83					2629	98.26	97.84	138.27	137.87				2629	95.55
	2628	98.01	98.58	78.58					2628	95.11		95.18					2628	95.81		115.85					2628	98.26	97.85	138.28	137.88				2628	95.57
	2627	98.02	98.58	78.59					2627	95.15		95.21					2627	95.83		115.87					2627	98.27	97.86	138.3	137.89				2627	95.6
	2626	98.03	98.58	78.59					2626	95.18		95.24					2626	95.85		115.89					2626	98.28	97.87	138.31	137.89				2626	95.62
	2625	98.05	98.59	78.6					2625	95.21		95.26					2625	95.87		115.92					2625	98.3	97.88	138.33	137.9				2625	95.63
	2624	98.06	98.59	78.61					2624	95.24		95.29					2624	95.89		115.94					2624	98.31	97.89	138.33	137.9				2624	95.65
	2623	98.07	98.6	78.61					2623	95.26		95.32					2623	95.92		115.96					2623	98.33	97.89	138.33	137.9				2623	95.67
	2622	98.09	98.61	78.6					2622	95.29		95.35					2622	95.94		115.97					2622	98.33	97.9	138.34	137.9				2622	95.69
	2621	98.1	98.61	78.6					2621	95.32		95.38					2621	95.96		115.99					2621	98.33	97.9	138.35	137.9				2621	95.7
	2620	98.11	98.6	78.6					2620	95.35		95.41					2620	95.97		116					2620	98.34	97.9	138.36	137.91				2620	95.72
	2619	98.12	98.6	78.61					2619	95.38		95.43					2619	95.99		116.02					2619	98.35	97.9	138.36	137.92				2619	95.74
	2618	98.13	98.6	78.62					2618	95.41		95.46					2618	96		116.04					2618	98.36	97.9	138.37	137.93				2618	95.76
	2617	98.13	98.61	78.62					2617	95.43		95.49					2617	96.02		116.05					2617	98.36	97.91	138.37	137.94				2617	95.77
	2616	98.14	98.62	78.63					2616	95.46		95.52					2616	96.04		116.07					2616	98.37	97.92	138.36	137.95				2616	95.79
	2615	98.15	98.62	78.63					2615	95.49		95.55					2615	96.05		116.09					2615	98.37	97.93	138.36	137.95				2615	95.8
	2614	98.17	98.63	78.62					2614	95.52		95.58					2614	96.07		116.11					2614	98.36	97.94	138.37	137.95				2614	95.81
	2613	98.18	98.63	78.62					2613	95.55		95.61					2613	96.09		116.13					2613	98.36	97.95	138.38	137.96				2613	95.83
	2612	98.2	98.62	78.63					2612	95.58		95.64					2612	96.11		116.15					2612	98.37	97.95	138.38	137.97				2612	95.85
	2611	98.21	98.62	78.64					2611	95.61		95.67					2611	96.13		116.17					2611	98.38	97.95	138.39	137.98				2611	95.88
	2610	98.22	98.63	78.64					2610	95.64		95.69					2610	96.15		116.18					2610	98.38	97.96	138.39	137.99				2610	95.9
	2609	98.24	98.64	78.65					2609	95.67		95.71					2609	96.17		116.18					2609	98.39	97.97	138.4	138				2609	95.92
	2608	98.25	98.64	78.65					2608	95.69		95.73					2608	96.18		116.19					2608	98.39	97.98	138.4	138.01				2608	95.94
	2607	98.26	98.65	78.65					2607	95.71		95.75					2607	96.18		116.21					2607	98.4	97.99	138.41	138.01				2607	95.95
	2606	98.27	98.65	78.64					2606	95.73		95.78					2606	96.19		116.23					2606	98.4	98	138.42	138				2606	95.97
	2605	98.28	98.65	78.64					2605	95.75		95.81					2605	96.21		116.25					2605	98.41	98.01	138.43	137.99				2605	95.98
	2604	98.29	98.64	78.63					2604	95.78		95.84					2604	96.23		116.27					2604	98.42	98.01	138.43	137.99				2604	96
	2603	98.3	98.64	78.63					2603	95.81		95.86					2603	96.25		116.29					2603	98.43	98	138.43	137.99				2603	96.01
	2602	98.32	98.63	78.64					2602	95.84		95.87					2602	96.27		116.3					2602	98.43	97.99	138.43	138				2602	96.04
	2601	98.33	98.63	78.65					2601	95.86		95.89					2601	96.29		116.31					2601	98.43	97.99	138.44	138.01				2601	96.06
	2600	98.34	98.64	78.65					2600	95.87		95.91					2600	96.3		116.33					2600	98.43	97.99	138.44	138.02				2600	96.08
	2599	98.35	98.65	78.66					2599	95.89		95.93					2599	96.31		116.34					2599	98.44	98	138.45	138.03				2599	96.09
	2598	98.36	98.65	78.66					2598	95.91		95.95					2598	96.33		116.36					2598	98.44	98.01	138.45	138.03				2598	96.1
	2597	98.37	98.66	78.66					2597	95.93		95.98					2597	96.34		116.37					2597	98.45	98.02	138.45	138.03				2597	96.11
	2596	98.37	98.66	78.66					2596	95.95		96					2596	96.36		116.38					2596	98.45	98.03	138.46	138.03				2596	96.13
	2595	98.37	98.66	78.66					2595	95.98		96.03					2595	96.37		116.39					2595	98.45	98.03	138.46	138.04				2595	96.14
	2594	98.38	98.66	78.65					2594	96		96.04					2594	96.38		116.4					2594	98.46	98.03	138.46	138.04				2594	96.15
	2593	98.38	98.66	78.65					2593	96.03		96.05					2593	96.39		116.41					2593	98.46	98.03	138.45	138.04				2593	96.16
	2592	98.39	98.65	78.65					2592	96.04		96.06					2592	96.4		116.42					2592	98.46	98.04	138.45	138.05				2592	96.17
	2591	98.4	98.65	78.66					2591	96.05		96.07					2591	96.41		116.42					2591	98.45	98.04	138.46	138.06				2591	96.17
	2590	98.41	98.65	78.66					2590	96.06		96.08					2590	96.42		116.43					2590	98.45	98.04	138.46	138.07				2590	96.18
	2589	98.41	98.66	78.66					2589	96.07		96.1					2589	96.42		116.44					2589	98.46	98.05	138.47	138.07				2589	96.18
	2588	98.42	98.66	78.66					2588	96.08		96.12					2588	96.43		116.45					2588	98.46	98.06	138.48	138.08				2588	96.19
	2587	98.42	98.66	78.65					2587	96.1		96.15					2587	96.44		116.46					2587	98.47	98.07	138.49	138.08				2587	96.2
	2586	98.43	98.66	78.65					2586	96.12		96.17					2586	96.45		116.47					2586	98.48	98.07	138.49	138.08				2586	96.22
	2585	98.44	98.65	78.65					2585	96.15		96.19					2585	96.46		116.48					2585	98.49	98.08	138.49	138.08				2585	96.23
	2584	98.45	98.65	78.65					2584	96.17		96.21					2584	96.47		116.49					2584	98.49	98.08	138.5	138.08				2584	96.25
	2583	98.46	98.65	78.65					2583	96.19		96.23					2583	96.48		116.5					2583	98.49	98.08	138.51	138.08				2583	96.26
	2582	98.48	98.65	78.65					2582	96.21		96.24					2582	96.49		116.51					2582	98.5	98.08	138.52	138.09				2582	96.28
	2581	98.49	98.65	78.65					2581	96.23		96.25					2581	96.5		116.53					2581	98.51	98.08	138.53	138.09				2581	96.29
	2580	98.5	98.65	78.65					2580	96.24		96.27					2580	96.51		116.55					2580	98.52	98.08	138.54	138.1				2580	96.3
	2579	98.51	98.65	78.66					2579	96.25		96.28					2579	96.53		116.57					2579	98.53	98.09	138.56	138.11				2579	96.31
	2578	98.51	98.65	78.67					2578	96.27		96.29					2578	96.55		116.58					2578	98.54	98.09	138.57	138.11				2578	96.32
	2577	98.51	98.66	78.68					2577	96.28		96.3					2577	96.57		116.59					2577	98.56	98.1	138.57	138.12				2577	96.33
	2576	98.51	98.67	78.68					2576	96.29		96.31					2576	96.58		116.6					2576	98.57	98.11	138.57	138.12				2576	96.34
	2575	98.51	98.68	78.67					2575	96.3		96.33					2575	96.59		116.61					2575	98.57	98.11	138.57	138.12				2575	96.35
	2574	98.51	98.68	78.67					2574	96.31		96.34					2574	96.6		116.61					2574	98.57	98.12	138.57	138.12				2574	96.36
	2573	98.52	98.67	78.66					2573	96.33		96.35					2573	96.61		116.62					2573	98.57	98.12	138.58	138.12				2573	96.37
	2572	98.52	98.67	78.66					2572	96.34		96.36					2572	96.61		116.61					2572	98.57	98.12	138.59	138.12				2572	96.37
	2571	98.53	98.66	78.65					2571	96.35		96.37					2571	96.62		116.62					2571	98.58	98.12	138.6	138.11				2571	96.37
	2570	98.53	98.66	78.64					2570	96.36		96.38					2570	96.61		116.62					2570	98.59	98.12	138.61	138.1				2570	96.37
	2569	98.53	98.65	78.63					2569	96.37		96.4					2569	96.62		116.63					2569	98.6	98.12	138.62	138.09				2569	96.37
	2568	98.54	98.64	78.63					2568	96.38		96.41					2568	96.62		116.64					2568	98.61	98.11	138.63	138.09				2568	96.38
	2567	98.54	98.63	78.64					2567	96.4		96.42					2567	96.63		116.65					2567	98.62	98.1	138.64	138.09				2567	96.38
	2566	98.55	98.63	78.65					2566	96.41		96.43					2566	96.64		116.65					2566	98.63	98.09	138.65	138.09				2566	96.39
	2565	98.55	98.64	78.65					2565	96.42		96.44					2565	96.65		116.66					2565	98.64	98.09	138.66	138.09				2565	96.4
	2564	98.56	98.65	78.66					2564	96.43		96.46					2564	96.65		116.67					2564	98.65	98.09	138.67	138.09				2564	96.42
	2563	98.57	98.65	78.66					2563	96.44		96.48					2563	96.66		116.68					2563	98.66	98.09	138.68	138.1				2563	96.44
	2562	98.57	98.66	78.66					2562	96.46		96.49					2562	96.67		116.69					2562	98.67	98.09	138.69	138.1				2562	96.45
	2561	98.58	98.66	78.66					2561	96.48		96.5					2561	96.68		116.69					2561	98.68	98.09	138.7	138.11				2561	96.46
	2560	98.58	98.66	78.66					2560	96.49		96.5					2560	96.69		116.7					2560	98.69	98.1	138.71	138.11				2560	96.46
	2559	98.58	98.66	78.65					2559	96.5		96.5					2559	96.69		116.7					2559	98.7	98.1	138.72	138.12				2559	96.45
	2558	98.59	98.66	78.65					2558	96.5		96.51					2558	96.7		116.71					2558	98.71	98.11	138.73	138.13				2558	96.45
	2557	98.59	98.65	78.64					2557	96.5		96.51					2557	96.7		116.72					2557	98.72	98.11	138.73	138.13				2557	96.46
	2556	98.6	98.65	78.64					2556	96.51		96.52					2556	96.71		116.73					2556	98.73	98.12	138.74	138.13				2556	96.47
	2555	98.6	98.64	78.63					2555	96.51		96.52					2555	96.72		116.73					2555	98.73	98.13	138.74	138.12				2555	96.47
	2554	98.59	98.64	78.62					2554	96.52		96.52					2554	96.73		116.73					2554	98.74	98.13	138.75	138.1				2554	96.47
	2553	98.59	98.63	78.62					2553	96.52		96.52					2553	96.73		116.74					2553	98.74	98.13	138.75	138.09				2553	96.47
	2552	98.6	98.62	78.63					2552	96.52		96.53					2552	96.73		116.75					2552	98.75	98.12	138.75	138.09				2552	96.47
	2551	98.61	98.62	78.63					2551	96.52		96.54					2551	96.74		116.75					2551	98.75	98.1	138.75	138.1				2551	96.47
	2550	98.61	98.63	78.63					2550	96.53		96.55					2550	96.75		116.75					2550	98.75	98.09	138.75	138.11				2550	96.48
	2549	98.62	98.63	78.63					2549	96.54		96.55					2549	96.75		116.76					2549	98.75	98.09	138.75	138.12				2549	96.49
	2548	98.62	98.63	78.62					2548	96.55		96.55					2548	96.75		116.76					2548	98.75	98.1	138.74	138.12				2548	96.49
	2547	98.62	98.63	78.61					2547	96.55		96.55					2547	96.76		116.76					2547	98.75	98.11	138.74	138.12				2547	96.49
	2546	98.62	98.62	78.61					2546	96.55		96.55					2546	96.76		116.77					2546	98.74	98.12	138.73	138.12				2546	96.49
	2545	98.61	98.61	78.61					2545	96.55		96.56					2545	96.76		116.77					2545	98.74	98.12	138.74	138.12				2545	96.49
	2544	98.61	98.61	78.6					2544	96.55		96.58					2544	96.77		116.78					2544	98.73	98.12	138.75	138.12				2544	96.49
	2543	98.62	98.61	78.6					2543	96.56		96.59					2543	96.77		116.79					2543	98.74	98.12	138.76	138.12				2543	96.49
	2542	98.63	98.6	78.6					2542	96.58		96.59					2542	96.78		116.79					2542	98.75	98.12	138.76	138.12				2542	96.5
	2541	98.65	98.6	78.6					2541	96.59		96.59					2541	96.79		116.79					2541	98.76	98.12	138.77	138.12				2541	96.51
	2540	98.66	98.6	78.61					2540	96.59		96.59					2540	96.79		116.79					2540	98.76	98.12	138.77	138.13				2540	96.51
	2539	98.66	98.6	78.61					2539	96.59		96.59					2539	96.79		116.79					2539	98.77	98.12	138.77	138.13				2539	96.51
	2538	98.65	98.61	78.6					2538	96.59		96.6					2538	96.79		116.79					2538	98.77	98.12	138.77	138.13				2538	96.52
	2537	98.65	98.61	78.59					2537	96.59		96.61					2537	96.79		116.8					2537	98.77	98.13	138.77	138.12				2537	96.52
	2536	98.65	98.6	78.59					2536	96.6		96.63					2536	96.79		116.81					2536	98.77	98.13	138.77	138.11				2536	96.53
	2535	98.65	98.59	78.59					2535	96.61		96.64					2535	96.8		116.82					2535	98.77	98.13	138.77	138.11				2535	96.54
	2534	98.65	98.59	78.59					2534	96.63		96.66					2534	96.81		116.83					2534	98.77	98.12	138.76	138.11				2534	96.55
	2533	98.65	98.59	78.59					2533	96.64		96.68					2533	96.82		116.83					2533	98.77	98.11	138.76	138.11				2533	96.55
	2532	98.66	98.59	78.59					2532	96.66		96.69					2532	96.83		116.83					2532	98.76	98.11	138.75	138.11				2532	96.55
	2531	98.66	98.59	78.58					2531	96.68		96.69					2531	96.83		116.83					2531	98.76	98.11	138.74	138.12				2531	96.55
	2530	98.66	98.59	78.58					2530	96.69		96.69					2530	96.83		116.83					2530	98.75	98.11	138.74	138.12				2530	96.56
	2529	98.66	98.58	78.57					2529	96.69		96.69					2529	96.83		116.84					2529	98.74	98.11	138.75	138.11				2529	96.56
	2528	98.67	98.58	78.57					2528	96.69		96.71					2528	96.83		116.84					2528	98.74	98.12	138.75	138.1				2528	96.56
	2527	98.68	98.57	78.57					2527	96.69		96.72					2527	96.84		116.85					2527	98.75	98.12	138.76	138.1				2527	96.57
	2526	98.69	98.57	78.57					2526	96.71		96.73					2526	96.84		116.87					2526	98.75	98.11	138.75	138.1				2526	96.58
	2525	98.7	98.57	78.56					2525	96.72		96.74					2525	96.85		116.88					2525	98.76	98.1	138.75	138.1				2525	96.58
	2524	98.7	98.57	78.55					2524	96.73		96.74					2524	96.87		116.89					2524	98.75	98.1	138.74	138.09				2524	96.59
	2523	98.7	98.56	78.55					2523	96.74		96.75					2523	96.88		116.9					2523	98.75	98.1	138.74	138.09				2523	96.6
	2522	98.71	98.55	78.54					2522	96.74		96.77					2522	96.89		116.91					2522	98.74	98.1	138.73	138.08				2522	96.61
	2521	98.71	98.55	78.54					2521	96.75		96.78					2521	96.9		116.91					2521	98.74	98.09	138.73	138.08				2521	96.63
	2520	98.71	98.54	78.54					2520	96.77		96.8					2520	96.91		116.91					2520	98.73	98.09	138.73	138.08				2520	96.64
	2519	98.71	98.54	78.54					2519	96.78		96.81					2519	96.91		116.9					2519	98.73	98.08	138.73	138.08				2519	96.65
	2518	98.71	98.54	78.54					2518	96.8		96.82					2518	96.91		116.91					2518	98.73	98.08	138.73	138.08				2518	96.66
	2517	98.71	98.54	78.53					2517	96.81		96.83					2517	96.9		116.92					2517	98.73	98.08	138.74	138.08				2517	96.66
	2516	98.71	98.54	78.53					2516	96.82		96.84					2516	96.91		116.94					2516	98.73	98.08	138.75	138.07				2516	96.66
	2515	98.73	98.53	78.53					2515	96.83		96.85					2515	96.92		116.96					2515	98.74	98.08	138.75	138.07				2515	96.67
	2514	98.74	98.53	78.52					2514	96.84		96.86					2514	96.94		116.97					2514	98.75	98.08	138.76	138.06				2514	96.68
	2513	98.74	98.53	78.52					2513	96.85		96.87					2513	96.96		116.98					2513	98.75	98.07	138.76	138.05				2513	96.69
	2512	98.74	98.52	78.52					2512	96.86		96.89					2512	96.97		116.99					2512	98.76	98.07	138.77	138.06				2512	96.7
	2511	98.74	98.52	78.53					2511	96.87		96.91					2511	96.98		117					2511	98.76	98.06	138.78	138.06				2511	96.71
	2510	98.74	98.52	78.53					2510	96.89		96.93					2510	96.99		117.01					2510	98.77	98.05	138.79	138.07				2510	96.73
	2509	98.75	98.53	78.53					2509	96.91		96.94					2509	97		117.01					2509	98.78	98.06	138.8	138.07				2509	96.74
	2508	98.76	98.53	78.53					2508	96.93		96.96					2508	97.01		117.02					2508	98.79	98.06	138.81	138.08				2508	96.75
	2507	98.78	98.53	78.52					2507	96.94		96.96					2507	97.01		117.04					2507	98.8	98.07	138.81	138.08				2507	96.76
	2506	98.79	98.53	78.51					2506	96.96		96.97					2506	97.02		117.05					2506	98.81	98.07	138.82	138.06				2506	96.76
	2505	98.8	98.52	78.5					2505	96.96		96.99					2505	97.04		117.06					2505	98.81	98.08	138.82	138.05				2505	96.76
	2504	98.81	98.51	78.49					2504	96.97		97					2504	97.05		117.07					2504	98.82	98.08	138.84	138.05				2504	96.77
	2503	98.81	98.5	78.49					2503	96.99		97.01					2503	97.06		117.07					2503	98.82	98.06	138.84	138.05				2503	96.77
	2502	98.81	98.49	78.5					2502	97		97.02					2502	97.07		117.07					2502	98.84	98.05	138.85	138.05				2502	96.78
	2501	98.81	98.49	78.5					2501	97.01		97.03					2501	97.07		117.06					2501	98.84	98.05	138.84	138.06				2501	96.78
	2500	98.8	98.5	78.5					2500	97.02		97.04					2500	97.07		117.07					2500	98.85	98.05	138.84	138.05				2500	96.78
	2499	98.8	98.5	78.49					2499	97.03		97.05					2499	97.06		117.07					2499	98.84	98.05	138.85	138.05				2499	96.78
	2498	98.79	98.5	78.48					2498	97.04		97.06					2498	97.07		117.08					2498	98.84	98.06	138.86	138.05				2498	96.79
	2497	98.8	98.49	78.48					2497	97.05		97.08					2497	97.07		117.1					2497	98.85	98.05	138.88	138.06				2497	96.79
	2496	98.81	98.48	78.47					2496	97.06		97.1					2496	97.08		117.12					2496	98.86	98.05	138.91	138.06				2496	96.8
	2495	98.83	98.48	78.47					2495	97.08		97.12					2495	97.1		117.13					2495	98.88	98.05	138.93	138.05				2495	96.82
	2494	98.84	98.47	78.47					2494	97.1		97.13					2494	97.12		117.14					2494	98.91	98.06	138.94	138.04				2494	96.83
	2493	98.85	98.47	78.47					2493	97.12		97.14					2493	97.13		117.15					2493	98.93	98.06	138.94	138.03				2493	96.85
	2492	98.86	98.47	78.48					2492	97.13		97.15					2492	97.14		117.16					2492	98.94	98.05	138.95	138.03				2492	96.86
	2491	98.87	98.47	78.48					2491	97.14		97.17					2491	97.15		117.17					2491	98.94	98.04	138.95	138.04				2491	96.87
	2490	98.89	98.48	78.48					2490	97.15		97.19					2490	97.16		117.18					2490	98.95	98.03	138.94	138.05				2490	96.88
	2489	98.9	98.48	78.47					2489	97.17		97.2					2489	97.17		117.18					2489	98.95	98.03	138.94	138.06				2489	96.88
	2488	98.91	98.48	78.45					2488	97.19		97.22					2488	97.18		117.18					2488	98.94	98.04	138.94	138.07				2488	96.88
	2487	98.9	98.47	78.43					2487	97.2		97.23					2487	97.18		117.18					2487	98.94	98.05	138.94	138.05				2487	96.89
	2486	98.89	98.45	78.41					2486	97.22		97.24					2486	97.18		117.17					2486	98.94	98.06	138.95	138.03				2486	96.9
	2485	98.89	98.43	78.4					2485	97.23		97.25					2485	97.18		117.17					2485	98.94	98.07	138.95	138.01				2485	96.91
	2484	98.88	98.41	78.39					2484	97.24		97.26					2484	97.17		117.18					2484	98.95	98.05	138.97	138				2484	96.92
	2483	98.87	98.4	78.39					2483	97.25		97.28					2483	97.17		117.2					2483	98.95	98.03	138.98	137.99				2483	96.93
	2482	98.87	98.39	78.39					2482	97.26		97.29					2482	97.18		117.22					2482	98.97	98.01	138.99	138				2482	96.94
	2481	98.87	98.39	78.4					2481	97.28		97.31					2481	97.2		117.24					2481	98.98	98	138.99	138				2481	96.95
	2480	98.88	98.39	78.42					2480	97.29		97.32					2480	97.22		117.25					2480	98.99	97.99	139	138.01				2480	96.95
	2479	98.88	98.4	78.43					2479	97.31		97.34					2479	97.24		117.25					2479	98.99	98	139.01	138.02				2479	96.95
	2478	98.88	98.42	78.42					2478	97.32		97.35					2478	97.25		117.26					2478	99	98	139.02	138.01				2478	96.95
	2477	98.88	98.43	78.41					2477	97.34		97.36					2477	97.25		117.26					2477	99.01	98.01	139.03	138.01				2477	96.96
	2476	98.89	98.42	78.4					2476	97.35		97.37					2476	97.26		117.27					2476	99.02	98.02	139.03	138				2476	96.97
	2475	98.9	98.41	78.39					2475	97.36		97.39					2475	97.26		117.27					2475	99.03	98.01	139.02	138				2475	96.98
	2474	98.92	98.4	78.39					2474	97.37		97.4					2474	97.27		117.27					2474	99.03	98.01	139.02	138				2474	96.99
	2473	98.93	98.39	78.38					2473	97.39		97.41					2473	97.27		117.27					2473	99.02	98	139.02	138				2473	97
	2472	98.92	98.39	78.38					2472	97.4		97.42					2472	97.27		117.27					2472	99.02	98	139.02	138				2472	97.01
	2471	98.92	98.38	78.38					2471	97.41		97.43					2471	97.27		117.27					2471	99.02	98	139.03	138				2471	97.01
	2470	98.92	98.38	78.37					2470	97.42		97.44					2470	97.27		117.28					2470	99.02	98	139.03	137.99				2470	97.02
	2469	98.93	98.38	78.36					2469	97.43		97.45					2469	97.27		117.28					2469	99.03	98	139.03	137.98				2469	97.03
	2468	98.94	98.37	78.36					2468	97.44		97.45					2468	97.28		117.29					2468	99.03	98	139.03	137.98				2468	97.03
	2467	98.95	98.36	78.36					2467	97.45		97.46					2467	97.28		117.3					2467	99.03	97.99	139.02	137.97				2467	97.03
	2466	98.95	98.36	78.35					2466	97.45		97.46					2466	97.29		117.3					2466	99.03	97.98	139.01	137.95				2466	97.02
	2465	98.94	98.36	78.34					2465	97.46		97.47					2465	97.3		117.31					2465	99.02	97.98	139.01	137.94				2465	97.01
	2464	98.93	98.35	78.33					2464	97.46		97.48					2464	97.3		117.32					2464	99.01	97.97	139.01	137.93				2464	97.01
	2463	98.93	98.34	78.33					2463	97.47		97.48					2463	97.31		117.32					2463	99.01	97.95	139.01	137.93				2463	97.02
	2462	98.93	98.33	78.32					2462	97.48		97.48					2462	97.32		117.32					2462	99.01	97.94	139.01	137.94				2462	97.03
	2461	98.93	98.33	78.31					2461	97.48		97.49					2461	97.32		117.32					2461	99.01	97.93	139.02	137.94				2461	97.04
	2460	98.93	98.32	78.31					2460	97.48		97.49					2460	97.32		117.32					2460	99.01	97.93	139.02	137.95				2460	97.04
	2459	98.92	98.31	78.31					2459	97.49		97.5					2459	97.32		117.32					2459	99.02	97.94	139.01	137.94				2459	97.03
	2458	98.91	98.31	78.31					2458	97.49		97.5					2458	97.32		117.33					2458	99.02	97.94	139.01	137.94				2458	97.03
	2457	98.9	98.31	78.32					2457	97.5		97.5					2457	97.32		117.34					2457	99.01	97.95	139.01	137.94				2457	97.03
	2456	98.91	98.31	78.32					2456	97.5		97.49					2456	97.33		117.35					2456	99.01	97.94	139.01	137.94				2456	97.03
	2455	98.92	98.32	78.32					2455	97.5		97.48					2455	97.34		117.34					2455	99.01	97.94	139.02	137.93				2455	97.04
	2454	98.93	98.32	78.31					2454	97.49		97.48					2454	97.35		117.34					2454	99.01	97.94	139.02	137.93				2454	97.05
	2453	98.94	98.32	78.3					2453	97.48		97.49					2453	97.34		117.33					2453	99.02	97.94	139.03	137.92				2453	97.05
	2452	98.95	98.31	78.3					2452	97.48		97.51					2452	97.34		117.34					2452	99.02	97.93	139.04	137.91				2452	97.05
	2451	98.95	98.3	78.29					2451	97.49		97.53					2451	97.33		117.34					2451	99.03	97.93	139.05	137.9				2451	97.06
	2450	98.95	98.3	78.29					2450	97.51		97.54					2450	97.34		117.35					2450	99.04	97.92	139.05	137.9				2450	97.07
	2449	98.96	98.29	78.29					2449	97.53		97.56					2449	97.34		117.36					2449	99.05	97.91	139.06	137.89				2449	97.08
	2448	98.97	98.29	78.29					2448	97.54		97.56					2448	97.35		117.36					2448	99.05	97.9	139.06	137.89				2448	97.09
	2447	98.97	98.29	78.28					2447	97.56		97.56					2447	97.36		117.36					2447	99.06	97.9	139.05	137.88				2447	97.09
	2446	98.98	98.29	78.28					2446	97.56		97.56					2446	97.36		117.37					2446	99.06	97.89	139.05	137.88				2446	97.09
	2445	98.97	98.28	78.27					2445	97.56		97.56					2445	97.36		117.38					2445	99.05	97.89	139.05	137.88				2445	97.09
	2444	98.97	98.28	78.26					2444	97.56		97.56					2444	97.37		117.39					2444	99.05	97.88	139.06	137.88				2444	97.08
	2443	98.97	98.27	78.26					2443	97.56		97.57					2443	97.38		117.4					2443	99.05	97.88	139.07	137.88				2443	97.09
	2442	98.98	98.26	78.26					2442	97.56		97.58					2442	97.39		117.41					2442	99.06	97.88	139.09	137.88				2442	97.1
	2441	98.99	98.26	78.27					2441	97.57		97.59					2441	97.4		117.42					2441	99.07	97.88	139.1	137.88				2441	97.11
	2440	99.01	98.26	78.26					2440	97.58		97.6					2440	97.41		117.42					2440	99.09	97.88	139.1	137.89				2440	97.12
	2439	99.02	98.27	78.26					2439	97.59		97.61					2439	97.42		117.42					2439	99.1	97.88	139.1	137.89				2439	97.13
	2438	99.03	98.26	78.24					2438	97.6		97.62					2438	97.42		117.42					2438	99.1	97.88	139.08	137.88				2438	97.14
	2437	99.02	98.26	78.22					2437	97.61		97.62					2437	97.42		117.41					2437	99.1	97.89	139.06	137.87				2437	97.14
	2436	99.01	98.24	78.21					2436	97.62		97.61					2436	97.42		117.42					2436	99.08	97.89	139.05	137.86				2436	97.14
	2435	99	98.22	78.21					2435	97.62		97.62					2435	97.41		117.42					2435	99.06	97.88	139.05	137.85				2435	97.14
	2434	99	98.21	78.22					2434	97.61		97.63					2434	97.42		117.43					2434	99.05	97.87	139.06	137.85				2434	97.14
	2433	99	98.21	78.23					2433	97.62		97.64					2433	97.42		117.44					2433	99.05	97.86	139.07	137.85				2433	97.14
	2432	99.01	98.22	78.22					2432	97.63		97.65					2432	97.43		117.45					2432	99.06	97.85	139.06	137.85				2432	97.15
	2431	99.02	98.23	78.21					2431	97.64		97.66					2431	97.44		117.45					2431	99.07	97.85	139.05	137.85				2431	97.15
	2430	99.03	98.22	78.2					2430	97.65		97.66					2430	97.45		117.45					2430	99.06	97.85	139.04	137.84				2430	97.15
	2429	99.04	98.21	78.19					2429	97.66		97.67					2429	97.45		117.45					2429	99.05	97.85	139.04	137.82				2429	97.16
	2428	99.04	98.2	78.19					2428	97.66		97.67					2428	97.45		117.45					2428	99.04	97.85	139.04	137.82				2428	97.16
	2427	99.03	98.19	78.18					2427	97.67		97.67					2427	97.45		117.44					2427	99.04	97.84	139.04	137.81				2427	97.16
	2426	99.03	98.19	78.17					2426	97.67		97.67					2426	97.45		117.43					2426	99.04	97.82	139.04	137.8				2426	97.17
	2425	99.03	98.18	78.16					2425	97.67		97.67					2425	97.44		117.43					2425	99.04	97.82	139.04	137.8				2425	97.17
	2424	99.03	98.17	78.15					2424	97.67		97.68					2424	97.43		117.44					2424	99.04	97.81	139.04	137.79				2424	97.16
	2423	99.03	98.16	78.15					2423	97.67		97.69					2423	97.43		117.45					2423	99.04	97.8	139.05	137.79				2423	97.16
	2422	99.03	98.15	78.15					2422	97.68		97.7					2422	97.44		117.46					2422	99.04	97.8	139.06	137.79				2422	97.17
	2421	99.04	98.15	78.15					2421	97.69		97.71					2421	97.45		117.47					2421	99.05	97.79	139.08	137.8				2421	97.18
	2420	99.05	98.15	78.15					2420	97.7		97.72					2420	97.46		117.48					2420	99.06	97.79	139.08	137.81				2420	97.2
	2419	99.05	98.15	78.14					2419	97.71		97.73					2419	97.47		117.48					2419	99.08	97.79	139.08	137.81				2419	97.21
	2418	99.05	98.15	78.13					2418	97.72		97.74					2418	97.48		117.49					2418	99.08	97.8	139.08	137.81				2418	97.21
	2417	99.05	98.14	78.12					2417	97.73		97.74					2417	97.48		117.49					2417	99.08	97.81	139.08	137.81				2417	97.2
	2416	99.05	98.13	78.11					2416	97.74		97.74					2416	97.49		117.5					2416	99.08	97.81	139.09	137.81				2416	97.18
	2415	99.05	98.12	78.11					2415	97.74		97.74					2415	97.49		117.49					2415	99.08	97.81	139.1	137.8				2415	97.18
	2414	99.05	98.11	78.1					2414	97.74		97.74					2414	97.5		117.49					2414	99.09	97.81	139.1	137.79				2414	97.19
	2413	99.05	98.11	78.1					2413	97.74		97.73					2413	97.49		117.48					2413	99.1	97.81	139.1	137.78				2413	97.19
	2412	99.05	98.1	78.1					2412	97.74		97.73					2412	97.49		117.49					2412	99.1	97.8	139.1	137.77				2412	97.2
	2411	99.05	98.1	78.09					2411	97.73		97.73					2411	97.48		117.5					2411	99.1	97.79	139.09	137.76				2411	97.2
	2410	99.05	98.1	78.08					2410	97.73		97.73					2410	97.49		117.5					2410	99.1	97.78	139.07	137.75				2410	97.21
	2409	99.05	98.09	78.07					2409	97.73		97.74					2409	97.5		117.51					2409	99.09	97.77	139.06	137.75				2409	97.21
	2408	99.05	98.08	78.06					2408	97.73		97.75					2408	97.5		117.52					2408	99.07	97.76	139.06	137.74				2408	97.22
	2407	99.05	98.07	78.05					2407	97.74		97.76					2407	97.51		117.52					2407	99.06	97.75	139.06	137.73				2407	97.22
	2406	99.06	98.06	78.04					2406	97.75		97.77					2406	97.52		117.51					2406	99.06	97.75	139.06	137.71				2406	97.22
	2405	99.07	98.05	78.02					2405	97.76		97.78					2405	97.52		117.51					2405	99.06	97.74	139.07	137.7				2405	97.22
	2404	99.08	98.04	78.02					2404	97.77		97.79					2404	97.51		117.52					2404	99.06	97.73	139.07	137.7				2404	97.21
	2403	99.08	98.02	78.01					2403	97.78		97.8					2403	97.51		117.53					2403	99.07	97.71	139.06	137.7				2403	97.21
	2402	99.09	98.02	78.01					2402	97.79		97.8					2402	97.52		117.54					2402	99.07	97.7	139.06	137.71				2402	97.22
	2401	99.09	98.01	78.01					2401	97.8		97.8					2401	97.53		117.55					2401	99.06	97.7	139.07	137.72				2401	97.23
	2400	99.09	98.01	78.01					2400	97.8		97.81					2400	97.54		117.56					2400	99.06	97.7	139.08	137.73				2400	97.24
	2399	99.1	98.01	78.01					2399	97.8		97.82					2399	97.55		117.57					2399	99.07	97.71	139.08	137.73				2399	97.24
	2398	99.1	98.01	77.99					2398	97.81		97.83					2398	97.56		117.57					2398	99.08	97.72	139.08	137.72				2398	97.25
	2397	99.11	98.01	77.98					2397	97.82		97.83					2397	97.57		117.56					2397	99.08	97.73	139.08	137.7				2397	97.26
	2396	99.12	97.99	77.97					2396	97.83		97.84					2396	97.57		117.56					2396	99.08	97.73	139.07	137.69				2396	97.27
	2395	99.11	97.98	77.96					2395	97.83		97.84					2395	97.56		117.56					2395	99.08	97.72	139.06	137.67				2395	97.26
	2394	99.1	97.97	77.95					2394	97.84		97.84					2394	97.56		117.56					2394	99.07	97.7	139.06	137.66				2394	97.26
	2393	99.09	97.96	77.95					2393	97.84		97.84					2393	97.56		117.57					2393	99.06	97.69	139.05	137.65				2393	97.26
	2392	99.09	97.95	77.94					2392	97.84		97.84					2392	97.56		117.57					2392	99.06	97.67	139.05	137.64				2392	97.26
	2391	99.1	97.95	77.94					2391	97.84		97.85					2391	97.57		117.57					2391	99.05	97.66	139.06	137.64				2391	97.27
	2390	99.11	97.94	77.93					2390	97.84		97.86					2390	97.57		117.58					2390	99.05	97.65	139.06	137.64				2390	97.28
	2389	99.13	97.94	77.92					2389	97.85		97.87					2389	97.57		117.58					2389	99.06	97.64	139.07	137.64				2389	97.29
	2388	99.14	97.93	77.92					2388	97.86		97.88					2388	97.58		117.6					2388	99.06	97.64	139.07	137.64				2388	97.29
	2387	99.14	97.92	77.91					2387	97.87		97.88					2387	97.58		117.61					2387	99.07	97.64	139.06	137.64				2387	97.29
	2386	99.15	97.92	77.9					2386	97.88		97.88					2386	97.6		117.62					2386	99.07	97.64	139.06	137.63				2386	97.29
	2385	99.16	97.91	77.89					2385	97.88		97.88					2385	97.61		117.62					2385	99.06	97.64	139.05	137.62				2385	97.29
	2384	99.17	97.9	77.88					2384	97.88		97.89					2384	97.62		117.63					2384	99.06	97.64	139.05	137.62				2384	97.29
	2383	99.17	97.89	77.88					2383	97.88		97.9					2383	97.62		117.63					2383	99.05	97.63	139.05	137.62				2383	97.3
	2382	99.17	97.88	77.87					2382	97.89		97.91					2382	97.63		117.64					2382	99.05	97.62	139.06	137.61				2382	97.3
	2381	99.17	97.88	77.85					2381	97.9		97.91					2381	97.63		117.63					2381	99.05	97.62	139.06	137.6				2381	97.31
	2380	99.18	97.87	77.83					2380	97.91		97.93					2380	97.64		117.63					2380	99.06	97.62	139.06	137.59				2380	97.31
	2379	99.18	97.85	77.82					2379	97.91		97.94					2379	97.63		117.63					2379	99.06	97.61	139.06	137.58				2379	97.32
	2378	99.19	97.83	77.81					2378	97.93		97.95					2378	97.63		117.63					2378	99.06	97.6	139.06	137.57				2378	97.32
	2377	99.19	97.82	77.81					2377	97.94		97.96					2377	97.63		117.63					2377	99.06	97.59	139.06	137.57				2377	97.32
	2376	99.2	97.81	77.81					2376	97.95		97.96					2376	97.63		117.64					2376	99.06	97.58	139.06	137.57				2376	97.32
	2375	99.21	97.81	77.81					2375	97.96		97.96					2375	97.63		117.65					2375	99.06	97.57	139.05	137.57				2375	97.32
	2374	99.21	97.81	77.81					2374	97.96		97.96					2374	97.64		117.66					2374	99.06	97.57	139.05	137.56				2374	97.32
	2373	99.22	97.81	77.81					2373	97.96		97.94					2373	97.65		117.67					2373	99.05	97.57	139.06	137.56				2373	97.33
	2372	99.23	97.81	77.82					2372	97.96		97.93					2372	97.66		117.66					2372	99.05	97.57	139.06	137.56				2372	97.34
	2371	99.24	97.81	77.82					2371	97.94		97.91					2371	97.67		117.66					2371	99.06	97.56	139.08	137.57				2371	97.34
	2370	99.24	97.82	77.82					2370	97.93		97.91					2370	97.66		117.65					2370	99.06	97.56	139.09	137.57				2370	97.34
	2369	99.24	97.82	77.81					2369	97.91		97.92					2369	97.66		117.66					2369	99.08	97.56	139.09	137.56				2369	97.34
	2368	99.25	97.82	77.79					2368	97.91		97.93					2368	97.65		117.67					2368	99.09	97.57	139.1	137.54				2368	97.34
	2367	99.26	97.81	77.77					2367	97.92		97.95					2367	97.66		117.68					2367	99.09	97.57	139.09	137.52				2367	97.35
	2366	99.26	97.79	77.75					2366	97.93		97.96					2366	97.67		117.68					2366	99.1	97.56	139.09	137.49				2366	97.35
	2365	99.27	97.77	77.74					2365	97.95		97.96					2365	97.68		117.67					2365	99.09	97.54	139.07	137.47				2365	97.36
	2364	99.27	97.75	77.72					2364	97.96		97.95					2364	97.68		117.64					2364	99.09	97.52	139.04	137.45				2364	97.35
	2363	99.27	97.74	77.7					2363	97.96		97.94					2363	97.67		117.61					2363	99.07	97.49	139.02	137.42				2363	97.34
	2362	99.25	97.72	77.69					2362	97.95		97.95					2362	97.64		117.6					2362	99.04	97.47	139.03	137.4				2362	97.32
	2361	99.23	97.7	77.68					2361	97.94		97.97					2361	97.61		117.62					2361	99.02	97.45	139.06	137.39				2361	97.31
	2360	99.22	97.69	77.69					2360	97.95		97.98					2360	97.6		117.65					2360	99.03	97.42	139.09	137.41				2360	97.32
	2359	99.22	97.68	77.7					2359	97.97		97.98					2359	97.62		117.68					2359	99.06	97.4	139.11	137.42				2359	97.34
	2358	99.22	97.69	77.69					2358	97.98		97.97					2358	97.65		117.69					2358	99.09	97.39	139.11	137.42				2358	97.37
	2357	99.23	97.7	77.68					2357	97.98		97.96					2357	97.68		117.69					2357	99.11	97.41	139.1	137.41				2357	97.38
	2356	99.22	97.69	77.66					2356	97.97		97.95					2356	97.69		117.68					2356	99.11	97.42	139.08	137.4				2356	97.39
	2355	99.22	97.68	77.64					2355	97.96		97.96					2355	97.69		117.68					2355	99.1	97.42	139.07	137.39				2355	97.38
	2354	99.22	97.66	77.63					2354	97.95		97.97					2354	97.68		117.69					2354	99.08	97.41	139.07	137.39				2354	97.37
	2353	99.22	97.64	77.63					2353	97.96		97.98					2353	97.68		117.7					2353	99.07	97.4	139.08	137.39				2353	97.37
	2352	99.22	97.63	77.63					2352	97.97		97.97					2352	97.69		117.71					2352	99.07	97.39	139.09	137.38				2352	97.37
	2351	99.22	97.63	77.63					2351	97.98		97.95					2351	97.7		117.7					2351	99.08	97.39	139.09	137.36				2351	97.38
	2350	99.21	97.63	77.63					2350	97.97		97.93					2350	97.71		117.68					2350	99.09	97.39	139.08	137.32				2350	97.38
	2349	99.2	97.63	77.62					2349	97.95		97.93					2349	97.7		117.65					2349	99.09	97.38	139.07	137.3				2349	97.37
	2348	99.19	97.63	77.61					2348	97.93		97.94					2348	97.68		117.64					2348	99.08	97.36	139.08	137.29				2348	97.35
	2347	99.18	97.62	77.6					2347	97.93		97.97					2347	97.65		117.66					2347	99.07	97.32	139.1	137.29				2347	97.34
	2346	99.2	97.61	77.59					2346	97.94		97.99					2346	97.64		117.68					2346	99.08	97.3	139.12	137.29				2346	97.35
	2345	99.22	97.6	77.59					2345	97.97		97.99					2345	97.66		117.69					2345	99.1	97.29	139.12	137.29				2345	97.37
	2344	99.24	97.59	77.59					2344	97.99		98					2344	97.68		117.7					2344	99.12	97.29	139.12	137.29				2344	97.39
	2343	99.24	97.59	77.59					2343	97.99		98					2343	97.69		117.7					2343	99.12	97.29	139.11	137.28				2343	97.4
	2342	99.23	97.59	77.59					2342	98		98					2342	97.7		117.7					2342	99.12	97.29	139.11	137.26				2342	97.4
	2341	99.22	97.59	77.58					2341	98		98					2341	97.7		117.7					2341	99.11	97.29	139.1	137.26				2341	97.4
	2340	99.2	97.59	77.57					2340	98		98					2340	97.7		117.69					2340	99.11	97.28	139.1	137.26				2340	97.4
	2339	99.19	97.58	77.56					2339	98		98					2339	97.7		117.68					2339	99.1	97.26	139.1	137.25				2339	97.39
	2338	99.2	97.57	77.53					2338	98		98					2338	97.69		117.68					2338	99.1	97.26	139.1	137.24				2338	97.39
	2337	99.2	97.56	77.5					2337	98		98.01					2337	97.68		117.68					2337	99.1	97.26	139.11	137.23				2337	97.38
	2336	99.2	97.53	77.47					2336	98		98.02					2336	97.68		117.69					2336	99.1	97.25	139.12	137.21				2336	97.39
	2335	99.19	97.5	77.46					2335	98.01		98.02					2335	97.68		117.69					2335	99.11	97.24	139.13	137.19				2335	97.39
	2334	99.18	97.47	77.45					2334	98.02		98.03					2334	97.69		117.7					2334	99.12	97.23	139.14	137.17				2334	97.41
	2333	99.19	97.46	77.45					2333	98.02		98.03					2333	97.69		117.71					2333	99.13	97.21	139.14	137.17				2333	97.42
	2332	99.2	97.45	77.46					2332	98.03		98.03					2332	97.7		117.71					2332	99.14	97.19	139.13	137.17				2332	97.42
	2331	99.21	97.45	77.46					2331	98.03		98.03					2331	97.71		117.71					2331	99.14	97.17	139.13	137.17				2331	97.41
	2330	99.22	97.46	77.47					2330	98.03		98.02					2330	97.71		117.7					2330	99.13	97.17	139.14	137.15				2330	97.41
	2329	99.22	97.46	77.47					2329	98.03		98.01					2329	97.71		117.67					2329	99.13	97.17	139.14	137.12				2329	97.4
	2328	99.21	97.47	77.47					2328	98.02		98					2328	97.7		117.64					2328	99.14	97.17	139.15	137.09				2328	97.4
	2327	99.19	97.47	77.47					2327	98.01		97.99					2327	97.67		117.62					2327	99.14	97.15	139.16	137.06				2327	97.4
	2326	99.15	97.47	77.47					2326	98		98					2326	97.64		117.6					2326	99.15	97.12	139.17	137.05				2326	97.39
	2325	99.11	97.47	77.46					2325	97.99		98.02					2325	97.62		117.61					2325	99.16	97.09	139.17	137.06				2325	97.39
	2324	99.1	97.47	77.46					2324	98		98.04					2324	97.6		117.63					2324	99.17	97.06	139.16	137.08				2324	97.39
	2323	99.1	97.46	77.44					2323	98.02		98.06					2323	97.61		117.65					2323	99.17	97.05	139.17	137.08				2323	97.4
	2322	99.11	97.46	77.43					2322	98.04		98.07					2322	97.63		117.67					2322	99.16	97.06	139.18	137.07				2322	97.41
	2321	99.13	97.44	77.42					2321	98.06		98.08					2321	97.65		117.69					2321	99.17	97.08	139.18	137.07				2321	97.42
	2320	99.14	97.43	77.41					2320	98.07		98.08					2320	97.67		117.7					2320	99.18	97.08	139.18	137.07				2320	97.44
	2319	99.15	97.42	77.41					2319	98.08		98.07					2319	97.69		117.71					2319	99.18	97.07	139.17	137.07				2319	97.45
	2318	99.17	97.41	77.41					2318	98.08		98.07					2318	97.7		117.71					2318	99.18	97.07	139.16	137.06				2318	97.45
	2317	99.17	97.41	77.4					2317	98.07		98.08					2317	97.71		117.72					2317	99.17	97.07	139.16	137.05				2317	97.44
	2316	99.18	97.41	77.4					2316	98.07		98.1					2316	97.71		117.73					2316	99.16	97.07	139.17	137.04				2316	97.44
	2315	99.19	97.4	77.4					2315	98.08		98.12					2315	97.72		117.75					2315	99.16	97.06	139.18	137.05				2315	97.45
	2314	99.2	97.4	77.4					2314	98.1		98.14					2314	97.73		117.77					2314	99.17	97.05	139.2	137.05				2314	97.47
	2313	99.22	97.4	77.4					2313	98.12		98.15					2313	97.75		117.78					2313	99.18	97.04	139.22	137.06				2313	97.48
	2312	99.24	97.4	77.39					2312	98.14		98.14					2312	97.77		117.78					2312	99.2	97.05	139.23	137.07				2312	97.49
	2311	99.26	97.4	77.37					2311	98.15		98.14					2311	97.78		117.77					2311	99.22	97.05	139.24	137.06				2311	97.5
	2310	99.26	97.39	77.36					2310	98.14		98.12					2310	97.78		117.76					2310	99.23	97.06	139.24	137.04				2310	97.49
	2309	99.25	97.37	77.34					2309	98.14		98.12					2309	97.77		117.75					2309	99.24	97.07	139.24	137.03				2309	97.49
	2308	99.23	97.36	77.34					2308	98.12		98.12					2308	97.76		117.75					2308	99.24	97.06	139.24	137.02				2308	97.48
	2307	99.23	97.34	77.34					2307	98.12		98.13					2307	97.75		117.76					2307	99.24	97.04	139.24	137.02				2307	97.47
	2306	99.24	97.34	77.34					2306	98.12		98.14					2306	97.75		117.77					2306	99.24	97.03	139.25	137.02				2306	97.47
	2305	99.25	97.34	77.34					2305	98.13		98.15					2305	97.76		117.78					2305	99.24	97.02	139.25	137.01				2305	97.49
	2304	99.26	97.34	77.33					2304	98.14		98.15					2304	97.77		117.79					2304	99.25	97.02	139.26	137				2304	97.5
	2303	99.26	97.34	77.32					2303	98.15		98.16					2303	97.78		117.8					2303	99.25	97.02	139.26	136.98				2303	97.52
	2302	99.25	97.33	77.3					2302	98.15		98.16					2302	97.79		117.8					2302	99.26	97.01	139.25	136.97				2302	97.53
	2301	99.25	97.32	77.29					2301	98.16		98.17					2301	97.8		117.8					2301	99.26	97	139.25	136.95				2301	97.53
	2300	99.25	97.3	77.28					2300	98.16		98.19					2300	97.8		117.8					2300	99.25	96.98	139.26	136.93				2300	97.52
	2299	99.24	97.29	77.28					2299	98.17		98.2					2299	97.8		117.8					2299	99.25	96.97	139.27	136.91				2299	97.51
	2298	99.23	97.28	77.28					2298	98.19		98.2					2298	97.8		117.81					2298	99.26	96.95	139.29	136.89				2298	97.51
	2297	99.21	97.28	77.27					2297	98.2		98.2					2297	97.8		117.81					2297	99.27	96.93	139.31	136.87				2297	97.51
	2296	99.21	97.28	77.26					2296	98.2		98.19					2296	97.81		117.82					2296	99.29	96.91	139.33	136.87				2296	97.52
	2295	99.21	97.27	77.26					2295	98.2		98.19					2295	97.81		117.82					2295	99.31	96.89	139.34	136.87				2295	97.54
	2294	99.21	97.26	77.25					2294	98.19		98.18					2294	97.82		117.81					2294	99.33	96.87	139.34	136.86				2294	97.55
	2293	99.21	97.26	77.24					2293	98.19		98.18					2293	97.82		117.8					2293	99.34	96.87	139.34	136.85				2293	97.56
	2292	99.2	97.25	77.24					2292	98.18		98.2					2292	97.81		117.8					2292	99.34	96.87	139.34	136.83				2292	97.55
	2291	99.19	97.24	77.25					2291	98.18		98.22					2291	97.8		117.81					2291	99.34	96.86	139.35	136.82				2291	97.55
	2290	99.19	97.24	77.25					2290	98.2		98.24					2290	97.8		117.82					2290	99.34	96.85	139.37	136.8				2290	97.56
	2289	99.2	97.25	77.25					2289	98.22		98.25					2289	97.81		117.83					2289	99.35	96.83	139.37	136.79				2289	97.57
	2288	99.2	97.25	77.25					2288	98.24		98.25					2288	97.82		117.83					2288	99.37	96.82	139.38	136.79				2288	97.59
	2287	99.19	97.25	77.25					2287	98.25		98.25					2287	97.83		117.83					2287	99.37	96.8	139.38	136.8				2287	97.6
	2286	99.18	97.25	77.23					2286	98.25		98.26					2286	97.83		117.83					2286	99.38	96.79	139.38	136.8				2286	97.61
	2285	99.17	97.25	77.21					2285	98.25		98.27					2285	97.83		117.85					2285	99.38	96.79	139.38	136.79				2285	97.62
	2284	99.18	97.23	77.19					2284	98.26		98.28					2284	97.83		117.87					2284	99.38	96.8	139.37	136.77				2284	97.64
	2283	99.18	97.21	77.18					2283	98.27		98.29					2283	97.85		117.88					2283	99.38	96.8	139.36	136.76				2283	97.66
	2282	99.2	97.19	77.17					2282	98.28		98.3					2282	97.87		117.88					2282	99.37	96.79	139.36	136.75				2282	97.67
	2281	99.21	97.18	77.17					2281	98.29		98.31					2281	97.88		117.88					2281	99.36	96.77	139.35	136.75				2281	97.68
	2280	99.22	97.17	77.17					2280	98.3		98.32					2280	97.88		117.89					2280	99.36	96.76	139.34	136.76				2280	97.67
	2279	99.23	97.17	77.17					2279	98.31		98.32					2279	97.88		117.89					2279	99.35	96.75	139.32	136.76				2279	97.67
	2278	99.24	97.17	77.16					2278	98.32		98.32					2278	97.89		117.89					2278	99.34	96.75	139.3	136.75				2278	97.66
	2277	99.24	97.17	77.15					2277	98.32		98.31					2277	97.89		117.88					2277	99.32	96.76	139.29	136.73				2277	97.65
	2276	99.24	97.16	77.15					2276	98.32		98.31					2276	97.89		117.88					2276	99.3	96.76	139.29	136.71				2276	97.63
	2275	99.24	97.15	77.15					2275	98.31		98.3					2275	97.88		117.89					2275	99.29	96.75	139.3	136.7				2275	97.62
	2274	99.24	97.15	77.14					2274	98.31		98.29					2274	97.88		117.89					2274	99.29	96.73	139.31	136.7				2274	97.62
	2273	99.25	97.15	77.14					2273	98.3		98.28					2273	97.89		117.9					2273	99.3	96.71	139.3	136.71				2273	97.62
	2272	99.24	97.14	77.13					2272	98.29		98.29					2272	97.89		117.9					2272	99.31	96.7	139.29	136.71				2272	97.63
	2271	99.23	97.14	77.1					2271	98.28		98.32					2271	97.9		117.9					2271	99.3	96.7	139.28	136.71				2271	97.64
	2270	99.22	97.13	77.08					2270	98.29		98.35					2270	97.9		117.9					2270	99.29	96.71	139.27	136.69				2270	97.65
	2269	99.22	97.1	77.06					2269	98.32		98.39					2269	97.9		117.91					2269	99.28	96.71	139.27	136.68				2269	97.66
	2268	99.23	97.08	77.06					2268	98.35		98.41					2268	97.9		117.93					2268	99.27	96.71	139.26	136.68				2268	97.67
	2267	99.24	97.06	77.07					2267	98.39		98.42					2267	97.91		117.94					2267	99.27	96.69	139.26	136.69				2267	97.68
	2266	99.25	97.06	77.06					2266	98.41		98.41					2266	97.93		117.96					2266	99.26	96.68	139.25	136.68				2266	97.68
	2265	99.26	97.07	77.04					2265	98.42		98.4					2265	97.94		117.97					2265	99.26	96.68	139.25	136.67				2265	97.68
	2264	99.26	97.06	77.02					2264	98.41		98.41					2264	97.96		117.97					2264	99.25	96.69	139.25	136.66				2264	97.67
	2263	99.25	97.04	76.99					2263	98.4		98.42					2263	97.97		117.98					2263	99.25	96.68	139.26	136.66				2263	97.67
	2262	99.25	97.02	76.96					2262	98.41		98.43					2262	97.97		117.98					2262	99.25	96.67	139.28	136.66				2262	97.68
	2261	99.26	96.99	76.94					2261	98.42		98.44					2261	97.98		117.99					2261	99.26	96.66	139.3	136.65				2261	97.69
	2260	99.27	96.96	76.94					2260	98.43		98.44					2260	97.98		118					2260	99.28	96.66	139.32	136.64				2260	97.71
	2259	99.29	96.94	76.95					2259	98.44		98.45					2259	97.99		118.01					2259	99.3	96.66	139.33	136.62				2259	97.74
	2258	99.3	96.94	76.96					2258	98.44		98.47					2258	98		118.03					2258	99.32	96.65	139.34	136.6				2258	97.76
	2257	99.32	96.95	76.96					2257	98.45		98.5					2257	98.01		118.05					2257	99.33	96.64	139.35	136.59				2257	97.77
	2256	99.34	96.96	76.94					2256	98.47		98.52					2256	98.03		118.06					2256	99.34	96.62	139.36	136.58				2256	97.78
	2255	99.36	96.96	76.92					2255	98.5		98.54					2255	98.05		118.06					2255	99.35	96.6	139.35	136.58				2255	97.79
	2254	99.36	96.94	76.9					2254	98.52		98.53					2254	98.06		118.05					2254	99.36	96.59	139.34	136.59				2254	97.8
	2253	99.34	96.92	76.89					2253	98.54		98.52					2253	98.06		118.04					2253	99.35	96.58	139.33	136.61				2253	97.79
	2252	99.32	96.9	76.9					2252	98.53		98.49					2252	98.05		118.04					2252	99.34	96.58	139.32	136.63				2252	97.78
	2251	99.3	96.89	76.91					2251	98.52		98.46					2251	98.04		118.03					2251	99.33	96.59	139.3	136.64				2251	97.76
	2250	99.29	96.9	76.92					2250	98.49		98.43					2250	98.04		118.01					2250	99.32	96.61	139.27	136.63				2250	97.75
	2249	99.28	96.91	76.9					2249	98.46		98.41					2249	98.03		118					2249	99.3	96.63	139.26	136.61				2249	97.75
	2248	99.27	96.92	76.87					2248	98.43		98.41					2248	98.01		118.01					2248	99.27	96.64	139.27	136.57				2248	97.75
	2247	99.27	96.9	76.84					2247	98.41		98.44					2247	98		118.04					2247	99.26	96.63	139.31	136.52				2247	97.75
	2246	99.28	96.87	76.81					2246	98.41		98.47					2246	98.01		118.07					2246	99.27	96.61	139.34	136.47				2246	97.77
	2245	99.31	96.84	76.8					2245	98.44		98.49					2245	98.04		118.09					2245	99.31	96.57	139.36	136.44				2245	97.79
	2244	99.33	96.81	76.8					2244	98.47		98.51					2244	98.07		118.09					2244	99.34	96.52	139.36	136.43				2244	97.81
	2243	99.34	96.8	76.79					2243	98.49		98.52					2243	98.09		118.1					2243	99.36	96.47	139.37	136.41				2243	97.82
	2242	99.34	96.8	76.79					2242	98.51		98.52					2242	98.09		118.11					2242	99.36	96.44	139.38	136.41				2242	97.81
	2241	99.34	96.79	76.8					2241	98.52		98.52					2241	98.1		118.11					2241	99.37	96.43	139.41	136.42				2241	97.82
	2240	99.34	96.79	76.82					2240	98.52		98.52					2240	98.11		118.12					2240	99.38	96.41	139.45	136.45				2240	97.84
	2239	99.36	96.8	76.84					2239	98.52		98.53					2239	98.11		118.12					2239	99.41	96.41	139.48	136.49				2239	97.87
	2238	99.37	96.82	76.84					2238	98.52		98.54					2238	98.12		118.12					2238	99.45	96.42	139.5	136.51				2238	97.88
	2237	99.36	96.84	76.83					2237	98.53		98.55					2237	98.12		118.11					2237	99.48	96.45	139.52	136.5				2237	97.87
	2236	99.34	96.84	76.8					2236	98.54		98.56					2236	98.12		118.1					2236	99.5	96.49	139.55	136.47				2236	97.86
	2235	99.33	96.83	76.76					2235	98.55		98.57					2235	98.11		118.09					2235	99.52	96.51	139.59	136.43				2235	97.87
	2234	99.33	96.8	76.72					2234	98.56		98.58					2234	98.1		118.09					2234	99.55	96.5	139.63	136.4				2234	97.88
	2233	99.33	96.76	76.69					2233	98.57		98.6					2233	98.09		118.1					2233	99.59	96.47	139.66	136.39				2233	97.88
	2232	99.35	96.72	76.68					2232	98.58		98.6					2232	98.09		118.11					2232	99.63	96.43	139.66	136.37				2232	97.87
	2231	99.37	96.69	76.68					2231	98.6		98.58					2231	98.1		118.11					2231	99.66	96.4	139.65	136.35				2231	97.87
	2230	99.38	96.68	76.67					2230	98.6		98.56					2230	98.11		118.1					2230	99.66	96.39	139.63	136.33				2230	97.86
	2229	99.38	96.68	76.67					2229	98.58		98.54					2229	98.11		118.11					2229	99.65	96.37	139.62	136.32				2229	97.85
	2228	99.35	96.67	76.66					2228	98.56		98.53					2228	98.1		118.12					2228	99.63	96.35	139.63	136.33				2228	97.84
	2227	99.32	96.67	76.65					2227	98.54		98.54					2227	98.11		118.15					2227	99.62	96.33	139.65	136.33				2227	97.84
	2226	99.3	96.66	76.63					2226	98.53		98.56					2226	98.12		118.17					2226	99.63	96.32	139.69	136.33				2226	97.85
	2225	99.3	96.65	76.61					2225	98.54		98.58					2225	98.15		118.18					2225	99.65	96.33	139.72	136.31				2225	97.87
	2224	99.31	96.63	76.61					2224	98.56		98.6					2224	98.17		118.19					2224	99.69	96.33	139.74	136.29				2224	97.88
	2223	99.32	96.61	76.61					2223	98.58		98.62					2223	98.18		118.18					2223	99.72	96.33	139.74	136.28				2223	97.87
	2222	99.32	96.61	76.6					2222	98.6		98.63					2222	98.19		118.19					2222	99.74	96.31	139.74	136.28				2222	97.87
	2221	99.32	96.61	76.6					2221	98.62		98.64					2221	98.18		118.21					2221	99.74	96.29	139.76	136.3				2221	97.87
	2220	99.33	96.6	76.59					2220	98.63		98.64					2220	98.19		118.25					2220	99.74	96.28	139.79	136.32				2220	97.88
	2219	99.34	96.6	76.58					2219	98.64		98.63					2219	98.21		118.26					2219	99.76	96.28	139.83	136.34				2219	97.89
	2218	99.36	96.59	76.56					2218	98.64		98.62					2218	98.25		118.26					2218	99.79	96.3	139.85	136.33				2218	97.9
	2217	99.38	96.58	76.52					2217	98.63		98.62					2217	98.26		118.25					2217	99.83	96.32	139.86	136.31				2217	97.91
	2216	99.39	96.56	76.5					2216	98.62		98.64					2216	98.26		118.25					2216	99.85	96.34	139.86	136.29				2216	97.92
	2215	99.39	96.52	76.49					2215	98.62		98.66					2215	98.25		118.26					2215	99.86	96.33	139.86	136.27				2215	97.95
	2214	99.39	96.5	76.49					2214	98.64		98.68					2214	98.25		118.25					2214	99.86	96.31	139.86	136.26				2214	97.98
	2213	99.39	96.49	76.51					2213	98.66		98.7					2213	98.26		118.25					2213	99.86	96.29	139.88	136.28				2213	98
	2212	99.4	96.49	76.53					2212	98.68		98.71					2212	98.25		118.26					2212	99.86	96.27	139.9	136.29				2212	97.99
	2211	99.4	96.51	76.54					2211	98.7		98.72					2211	98.25		118.27					2211	99.88	96.26	139.93	136.29				2211	97.98
	2210	99.41	96.53	76.54					2210	98.71		98.73					2210	98.26		118.3					2210	99.9	96.28	139.97	136.27				2210	97.97
	2209	99.42	96.54	76.52					2209	98.72		98.74					2209	98.27		118.33					2209	99.93	96.29	140	136.24				2209	97.99
	2208	99.43	96.54	76.51					2208	98.73		98.75					2208	98.3		118.36					2208	99.97	96.29	140.01	136.23				2208	98.02
	2207	99.42	96.52	76.5					2207	98.74		98.75					2207	98.33		118.38					2207	100	96.27	139.99	136.22				2207	98.06
	2206	99.39	96.51	76.48					2206	98.75		98.76					2206	98.36		118.38					2206	100.01	96.24	139.97	136.21				2206	98.09
	2205	99.38	96.5	76.46					2205	98.75		98.79					2205	98.38		118.4					2205	99.99	96.23	139.95	136.18				2205	98.1
	2204	99.39	96.48	76.45					2204	98.76		98.84					2204	98.38		118.43					2204	99.97	96.22	139.96	136.15				2204	98.1
	2203	99.44	96.46	76.43					2203	98.79		98.87					2203	98.4		118.46					2203	99.95	96.21	139.99	136.12				2203	98.11
	2202	99.49	96.45	76.41					2202	98.84		98.88					2202	98.43		118.47					2202	99.96	96.18	140.01	136.1				2202	98.14
	2201	99.53	96.43	76.39					2201	98.87		98.87					2201	98.46		118.45					2201	99.99	96.15	140.02	136.09				2201	98.16
	2200	99.53	96.41	76.38					2200	98.88		98.87					2200	98.47		118.43					2200	100.01	96.12	140.01	136.1				2200	98.17
	2199	99.51	96.39	76.39					2199	98.87		98.87					2199	98.45		118.41					2199	100.02	96.1	140	136.11				2199	98.15
	2198	99.49	96.38	76.4					2198	98.87		98.87					2198	98.43		118.41					2198	100.01	96.09	140	136.11				2198	98.13
	2197	99.47	96.39	76.41					2197	98.87		98.88					2197	98.41		118.46					2197	100	96.1	140.01	136.11				2197	98.11
	2196	99.46	96.4	76.4					2196	98.87		98.9					2196	98.41		118.52					2196	100	96.11	140.03	136.09				2196	98.11
	2195	99.45	96.41	76.38					2195	98.88		98.91					2195	98.46		118.56					2195	100.01	96.11	140.03	136.05				2195	98.12
	2194	99.44	96.4	76.36					2194	98.9		98.91					2194	98.52		118.55					2194	100.03	96.11	140.04	136.02				2194	98.13
	2193	99.43	96.38	76.36					2193	98.91		98.91					2193	98.56		118.53					2193	100.03	96.09	140.06	136.01				2193	98.14
	2192	99.43	96.36	76.37					2192	98.91		98.92					2192	98.55		118.52					2192	100.04	96.05	140.07	136.02				2192	98.15
	2191	99.44	96.36	76.38					2191	98.91		98.93					2191	98.53		118.54					2191	100.06	96.02	140.07	136.02				2191	98.17
	2190	99.46	96.37	76.36					2190	98.92		98.94					2190	98.52		118.57					2190	100.07	96.01	140.05	135.98				2190	98.19
	2189	99.48	96.38	76.33					2189	98.93		98.97					2189	98.54		118.59					2189	100.07	96.02	140.04	135.95				2189	98.21
	2188	99.48	96.36	76.29					2188	98.94		99.01					2188	98.57		118.58					2188	100.05	96.02	140.05	135.93				2188	98.21
	2187	99.46	96.33	76.27					2187	98.97		99.07					2187	98.59		118.56					2187	100.04	95.98	140.08	135.93				2187	98.21
	2186	99.45	96.29	76.25					2186	99.01		99.11					2186	98.58		118.53					2186	100.05	95.95	140.12	135.95				2186	98.22
	2185	99.44	96.27	76.26					2185	99.07		99.12					2185	98.56		118.54					2185	100.08	95.93	140.16	135.98				2185	98.23
	2184	99.46	96.25	76.27					2184	99.11		99.11					2184	98.53		118.56					2184	100.12	95.93	140.18	136.01				2184	98.25
	2183	99.5	96.26	76.27					2183	99.12		99.1					2183	98.54		118.59					2183	100.16	95.95	140.17	136.01				2183	98.26
	2182	99.53	96.27	76.25					2182	99.11		99.08					2182	98.56		118.59					2182	100.18	95.98	140.15	135.98				2182	98.27
	2181	99.54	96.27	76.22					2181	99.1		99.09					2181	98.59		118.58					2181	100.17	96.01	140.14	135.95				2181	98.27
	2180	99.54	96.25	76.19					2180	99.08		99.1					2180	98.59		118.6					2180	100.15	96.01	140.13	135.91				2180	98.25
	2179	99.53	96.22	76.17					2179	99.09		99.12					2179	98.58		118.64					2179	100.14	95.98	140.11	135.89				2179	98.24
	2178	99.52	96.19	76.17					2178	99.1		99.12					2178	98.6		118.68					2178	100.13	95.95	140.1	135.9				2178	98.24
	2177	99.52	96.17	76.19					2177	99.12		99.13					2177	98.64		118.72					2177	100.11	95.91	140.09	135.93				2177	98.24
	2176	99.54	96.17	76.23					2176	99.12		99.14					2176	98.68		118.74					2176	100.1	95.89	140.07	135.97				2176	98.25
	2175	99.57	96.19	76.25					2175	99.13		99.17					2175	98.72		118.73					2175	100.09	95.9	140.05	136				2175	98.28
	2174	99.6	96.23	76.28					2174	99.14		99.21					2174	98.74		118.73					2174	100.07	95.93	140.02	136.02				2174	98.29
	2173	99.61	96.25	76.3					2173	99.17		99.23					2173	98.73		118.74					2173	100.05	95.97	140.02	136.03				2173	98.3
	2172	99.59	96.28	76.32					2172	99.21		99.24					2172	98.73		118.75					2172	100.02	96	140.02	136.02				2172	98.32
	2171	99.59	96.3	76.32					2171	99.23		99.2					2171	98.74		118.73					2171	100.02	96.02	140.02	135.98				2171	98.35
	2170	99.58	96.32	76.3					2170	99.24		99.15					2170	98.75		118.68					2170	100.02	96.03	140.01	135.92				2170	98.39
	2169	99.56	96.32	76.27					2169	99.2		99.15					2169	98.73		118.64					2169	100.02	96.02	140.02	135.89				2169	98.37
	2168	99.51	96.3	76.26					2168	99.15		99.22					2168	98.68		118.64					2168	100.01	95.98	140.07	135.88				2168	98.32
	2167	99.47	96.27	76.27					2167	99.15		99.32					2167	98.64		118.66					2167	100.02	95.92	140.14	135.88				2167	98.28
	2166	99.45	96.26	76.28					2166	99.22		99.41					2166	98.64		118.7					2166	100.07	95.89	140.2	135.89				2166	98.3
	2165	99.46	96.27	76.28					2165	99.32		99.46					2165	98.66		118.74					2165	100.14	95.88	140.26	135.91				2165	98.37
	2164	99.48	96.28	76.25					2164	99.41		99.51					2164	98.7		118.8					2164	100.2	95.88	140.33	135.93				2164	98.46
	2163	99.49	96.28	76.19					2163	99.46		99.55					2163	98.74		118.86					2163	100.26	95.89	140.37	135.96				2163	98.54
	2162	99.53	96.25	76.14					2162	99.51		99.57					2162	98.8		118.91					2162	100.33	95.91	140.35	136				2162	98.6
	2161	99.59	96.19	76.11					2161	99.55		99.57					2161	98.86		118.96					2161	100.37	95.93	140.29	136.09				2161	98.62
	2160	99.67	96.14	76.11					2160	99.57		99.55					2160	98.91		119.03					2160	100.35	95.96	140.22	136.2				2160	98.58
	2159	99.76	96.11	76.11					2159	99.57		99.53					2159	98.96		119.08					2159	100.29	96	140.18	136.26				2159	98.52
	2158	99.86	96.11	76.09					2158	99.55		99.5					2158	99.03		119.08					2158	100.22	96.09	140.16	136.25				2158	98.46
	2157	99.93	96.11	76.07					2157	99.53		99.45					2157	99.08		119.05					2157	100.18	96.2	140.14	136.19				2157	98.43
	2156	99.95	96.09	76.04					2156	99.5		99.38					2156	99.08		119					2156	100.16	96.26	140.1	136.1				2156	98.42
	2155	99.91	96.07	76.01					2155	99.45		99.29					2155	99.05		118.92					2155	100.14	96.25	140.05	136.02				2155	98.42
	2154	99.86	96.04	75.96					2154	99.38		99.21					2154	99		118.84					2154	100.1	96.19	140.01	135.96				2154	98.42
	2153	99.82	96.01	75.93					2153	99.29		99.16					2153	98.92		118.8					2153	100.05	96.1	140.01	135.94				2153	98.39
	2152	99.79	95.96	75.92					2152	99.21		99.13					2152	98.84		118.79					2152	100.01	96.02	140.04	135.93				2152	98.34
	2151	99.77	95.93	75.95					2151	99.16		99.11					2151	98.8		118.81					2151	100.01	95.96	140.09	135.92				2151	98.29
	2150	99.77	95.92	75.99					2150	99.13		99.1					2150	98.79		118.82					2150	100.04	95.94	140.11	135.92				2150	98.27
	2149	99.76	95.95	76.03					2149	99.11		99.08					2149	98.81		118.8					2149	100.09	95.93	140.09	135.91				2149	98.27
	2148	99.75	95.99	76.05					2148	99.1		99.08					2148	98.82		118.78					2148	100.11	95.92	140.06	135.91				2148	98.27
	2147	99.72	96.03	76.02					2147	99.08		99.07					2147	98.8		118.75					2147	100.09	95.92	140.01	135.9				2147	98.26
	2146	99.68	96.05	75.97					2146	99.08		99.05					2146	98.78		118.71					2146	100.06	95.91	139.98	135.89				2146	98.22
	2145	99.63	96.02	75.94					2145	99.07		99.02					2145	98.75		118.68					2145	100.01	95.91	139.96	135.87				2145	98.17
	2144	99.59	95.97	75.92					2144	99.05		98.98					2144	98.71		118.64					2144	99.98	95.9	139.94	135.85				2144	98.13
	2143	99.56	95.94	75.91					2143	99.02		98.94					2143	98.68		118.61					2143	99.96	95.89	139.93	135.83				2143	98.12
	2142	99.57	95.92	75.9					2142	98.98		98.92					2142	98.64		118.6					2142	99.94	95.87	139.91	135.81				2142	98.14
	2141	99.59	95.91	75.91					2141	98.94		98.93					2141	98.61		118.62					2141	99.93	95.85	139.89	135.81				2141	98.17
	2140	99.62	95.9	75.91					2140	98.92		98.95					2140	98.6		118.63					2140	99.91	95.83	139.87	135.81				2140	98.21
	2139	99.65	95.91	75.89					2139	98.93		98.97					2139	98.62		118.64					2139	99.89	95.81	139.86	135.8				2139	98.24
	2138	99.67	95.91	75.86					2138	98.95		98.97					2138	98.63		118.62					2138	99.87	95.81	139.86	135.8				2138	98.25
	2137	99.67	95.89	75.83					2137	98.97		98.95					2137	98.64		118.61					2137	99.86	95.81	139.86	135.81				2137	98.24
	2136	99.67	95.86	75.81					2136	98.97		98.92					2136	98.62		118.61					2136	99.86	95.8	139.86	135.82				2136	98.22
	2135	99.67	95.83	75.79					2135	98.95		98.89					2135	98.61		118.6					2135	99.86	95.8	139.85	135.82				2135	98.19
	2134	99.67	95.81	75.79					2134	98.92		98.87					2134	98.61		118.57					2134	99.86	95.81	139.82	135.81				2134	98.17
	2133	99.67	95.79	75.81					2133	98.89		98.86					2133	98.6		118.55					2133	99.85	95.82	139.8	135.8				2133	98.14
	2132	99.67	95.79	75.82					2132	98.87		98.86					2132	98.57		118.54					2132	99.82	95.82	139.79	135.79				2132	98.12
	2131	99.66	95.81	75.82					2131	98.86		98.85					2131	98.55		118.52					2131	99.8	95.81	139.78	135.77				2131	98.1
	2130	99.64	95.82	75.82					2130	98.86		98.84					2130	98.54		118.51					2130	99.79	95.8	139.77	135.76				2130	98.09
	2129	99.62	95.82	75.83					2129	98.85		98.84					2129	98.52		118.5					2129	99.78	95.79	139.77	135.75				2129	98.07
	2128	99.59	95.82	75.85					2128	98.84		98.83					2128	98.51		118.5					2128	99.77	95.77	139.78	135.75				2128	98.05
	2127	99.57	95.83	75.86					2127	98.84		98.8					2127	98.5		118.48					2127	99.77	95.76	139.78	135.72				2127	98.04
	2126	99.56	95.85	75.85					2126	98.83		98.76					2126	98.5		118.45					2126	99.78	95.75	139.77	135.69				2126	98.04
	2125	99.55	95.86	75.82					2125	98.8		98.73					2125	98.48		118.41					2125	99.78	95.75	139.76	135.65				2125	98.03
	2124	99.53	95.85	75.8					2124	98.76		98.71					2124	98.45		118.38					2124	99.77	95.72	139.77	135.62				2124	98.01
	2123	99.5	95.82	75.78					2123	98.73		98.71					2123	98.41		118.36					2123	99.76	95.69	139.78	135.59				2123	98
	2122	99.49	95.8	75.76					2122	98.71		98.71					2122	98.38		118.35					2122	99.77	95.65	139.79	135.58				2122	98
	2121	99.49	95.78	75.76					2121	98.71		98.71					2121	98.36		118.35					2121	99.78	95.62	139.79	135.59				2121	98
	2120	99.51	95.76	75.78					2120	98.71		98.7					2120	98.35		118.36					2120	99.79	95.59	139.8	135.62				2120	98.01
	2119	99.52	95.76	75.81					2119	98.71		98.69					2119	98.35		118.37					2119	99.79	95.58	139.79	135.63				2119	98.01
	2118	99.52	95.78	75.83					2118	98.7		98.67					2118	98.36		118.37					2118	99.8	95.59	139.78	135.62				2118	98.02
	2117	99.52	95.81	75.85					2117	98.69		98.65					2117	98.37		118.36					2117	99.79	95.62	139.76	135.61				2117	98.02
	2116	99.5	95.83	75.87					2116	98.67		98.63					2116	98.37		118.34					2116	99.78	95.63	139.73	135.62				2116	98.02
	2115	99.48	95.85	75.87					2115	98.65		98.61					2115	98.36		118.31					2115	99.76	95.62	139.69	135.62				2115	98.03
	2114	99.46	95.87	75.86					2114	98.63		98.6					2114	98.34		118.29					2114	99.73	95.61	139.65	135.63				2114	98.02
	2113	99.45	95.87	75.85					2113	98.61		98.6					2113	98.31		118.28					2113	99.69	95.62	139.64	135.62				2113	98
	2112	99.45	95.86	75.82					2112	98.6		98.63					2112	98.29		118.28					2112	99.65	95.62	139.66	135.62				2112	97.97
	2111	99.46	95.85	75.8					2111	98.6		98.66					2111	98.28		118.28					2111	99.64	95.63	139.69	135.61				2111	97.95
	2110	99.48	95.82	75.79					2110	98.63		98.67					2110	98.28		118.26					2110	99.66	95.62	139.71	135.6				2110	97.96
	2109	99.5	95.8	75.8					2109	98.66		98.66					2109	98.28		118.24					2109	99.69	95.62	139.69	135.61				2109	97.97
	2108	99.5	95.79	75.82					2108	98.67		98.65					2108	98.26		118.24					2108	99.71	95.61	139.67	135.63				2108	97.99
	2107	99.49	95.8	75.84					2107	98.66		98.65					2107	98.24		118.23					2107	99.69	95.6	139.64	135.64				2107	97.98
	2106	99.46	95.82	75.85					2106	98.65		98.66					2106	98.24		118.24					2106	99.67	95.61	139.61	135.63				2106	97.97
	2105	99.44	95.84	75.84					2105	98.65		98.67					2105	98.23		118.24					2105	99.64	95.63	139.59	135.63				2105	97.96
	2104	99.43	95.85	75.84					2104	98.66		98.67					2104	98.24		118.25					2104	99.61	95.64	139.57	135.63				2104	97.94
	2103	99.42	95.84	75.84					2103	98.67		98.67					2103	98.24		118.27					2103	99.59	95.63	139.56	135.64				2103	97.93
	2102	99.42	95.84	75.84					2102	98.67		98.66					2102	98.25		118.28					2102	99.57	95.63	139.57	135.66				2102	97.92
	2101	99.43	95.84	75.86					2101	98.67		98.67					2101	98.27		118.28					2101	99.56	95.63	139.58	135.68				2101	97.92
	2100	99.45	95.84	75.89					2100	98.66		98.67					2100	98.28		118.29					2100	99.57	95.64	139.59	135.71				2100	97.95
	2099	99.47	95.86	75.9					2099	98.67		98.68					2099	98.28		118.31					2099	99.58	95.66	139.59	135.71				2099	97.99
	2098	99.49	95.89	75.9					2098	98.67		98.69					2098	98.29		118.33					2098	99.59	95.68	139.59	135.71				2098	98.02
	2097	99.5	95.9	75.89					2097	98.68		98.7					2097	98.31		118.36					2097	99.59	95.71	139.61	135.71				2097	98.04
	2096	99.51	95.9	75.87					2096	98.69		98.72					2096	98.33		118.37					2096	99.59	95.71	139.63	135.71				2096	98.04
	2095	99.53	95.89	75.85					2095	98.7		98.74					2095	98.36		118.39					2095	99.61	95.71	139.65	135.71				2095	98.04
	2094	99.55	95.87	75.83					2094	98.72		98.75					2094	98.37		118.39					2094	99.63	95.71	139.65	135.7				2094	98.05
	2093	99.56	95.85	75.83					2093	98.74		98.75					2093	98.39		118.39					2093	99.65	95.71	139.66	135.7				2093	98.05
	2092	99.55	95.83	75.85					2092	98.75		98.76					2092	98.39		118.37					2092	99.65	95.71	139.66	135.72				2092	98.04
	2091	99.54	95.83	75.89					2091	98.75		98.77					2091	98.39		118.35					2091	99.66	95.7	139.65	135.73				2091	98.04
	2090	99.52	95.85	75.91					2090	98.76		98.78					2090	98.37		118.35					2090	99.66	95.7	139.65	135.74				2090	98.05
	2089	99.5	95.89	75.93					2089	98.77		98.79					2089	98.35		118.37					2089	99.65	95.72	139.65	135.74				2089	98.05
	2088	99.48	95.91	75.93					2088	98.78		98.81					2088	98.35		118.4					2088	99.65	95.73	139.65	135.74				2088	98.06
	2087	99.48	95.93	75.92					2087	98.79		98.82					2087	98.37		118.42					2087	99.65	95.74	139.66	135.73				2087	98.06
	2086	99.5	95.93	75.9					2086	98.81		98.82					2086	98.4		118.42					2086	99.65	95.74	139.67	135.71				2086	98.07
	2085	99.52	95.92	75.91					2085	98.82		98.81					2085	98.42		118.43					2085	99.66	95.74	139.67	135.71				2085	98.07
	2084	99.53	95.9	75.93					2084	98.82		98.82					2084	98.42		118.44					2084	99.67	95.73	139.67	135.72				2084	98.08
	2083	99.54	95.91	75.97					2083	98.81		98.82					2083	98.43		118.44					2083	99.67	95.71	139.66	135.74				2083	98.09
	2082	99.54	95.93	76					2082	98.82		98.82					2082	98.44		118.45					2082	99.67	95.71	139.67	135.77				2082	98.11
	2081	99.54	95.97	76.01					2081	98.82		98.83					2081	98.44		118.45					2081	99.66	95.72	139.68	135.78				2081	98.12
	2080	99.53	96	76.02					2080	98.82		98.84					2080	98.45		118.45					2080	99.67	95.74	139.69	135.79				2080	98.12
	2079	99.52	96.01	76.02					2079	98.83		98.85					2079	98.45		118.45					2079	99.68	95.77	139.69	135.79				2079	98.11
	2078	99.51	96.02	76.03					2078	98.84		98.85					2078	98.45		118.44					2078	99.69	95.78	139.69	135.8				2078	98.09
	2077	99.5	96.02	76.04					2077	98.85		98.85					2077	98.45		118.44					2077	99.69	95.79	139.68	135.81				2077	98.08
	2076	99.49	96.03	76.06					2076	98.85		98.87					2076	98.44		118.45					2076	99.69	95.79	139.68	135.84				2076	98.07
	2075	99.48	96.04	76.06					2075	98.85		98.89					2075	98.44		118.47					2075	99.68	95.8	139.7	135.85				2075	98.09
	2074	99.48	96.06	76.05					2074	98.87		98.92					2074	98.45		118.49					2074	99.68	95.81	139.73	135.86				2074	98.11
	2073	99.49	96.06	76.05					2073	98.89		98.95					2073	98.47		118.5					2073	99.7	95.84	139.76	135.88				2073	98.14
	2072	99.51	96.05	76.05					2072	98.92		98.97					2072	98.49		118.5					2072	99.73	95.85	139.79	135.89				2072	98.16
	2071	99.53	96.05	76.06					2071	98.95		98.96					2071	98.5		118.5					2071	99.76	95.86	139.8	135.91				2071	98.18
	2070	99.55	96.05	76.06					2070	98.97		98.95					2070	98.5		118.51					2070	99.79	95.88	139.8	135.93				2070	98.19
	2069	99.56	96.06	76.07					2069	98.96		98.95					2069	98.5		118.54					2069	99.8	95.89	139.79	135.93				2069	98.2
	2068	99.57	96.06	76.09					2068	98.95		98.95					2068	98.51		118.57					2068	99.8	95.91	139.79	135.91				2068	98.2
	2067	99.58	96.07	76.09					2067	98.95		98.96					2067	98.54		118.59					2067	99.79	95.93	139.79	135.88				2067	98.21
	2066	99.58	96.09	76.09					2066	98.95		98.97					2066	98.57		118.59					2066	99.79	95.93	139.78	135.84				2066	98.21
	2065	99.59	96.09	76.08					2065	98.96		98.99					2065	98.59		118.58					2065	99.79	95.91	139.77	135.85				2065	98.2
	2064	99.58	96.09	76.07					2064	98.97		99.02					2064	98.59		118.58					2064	99.78	95.88	139.76	135.89				2064	98.2
	2063	99.57	96.08	76.08					2063	98.99		99.05					2063	98.58		118.57					2063	99.77	95.84	139.73	135.94				2063	98.21
	2062	99.56	96.07	76.1					2062	99.02		99.06					2062	98.58		118.54					2062	99.76	95.85	139.69	135.97				2062	98.23
	2061	99.55	96.08	76.14					2061	99.05		99.07					2061	98.57		118.52					2061	99.73	95.89	139.66	135.99				2061	98.22
	2060	99.53	96.1	76.18					2060	99.06		99.06					2060	98.54		118.51					2060	99.69	95.94	139.66	135.99				2060	98.21
	2059	99.5	96.14	76.21					2059	99.07		99.03					2059	98.52		118.51					2059	99.66	95.97	139.67	136.01				2059	98.19
	2058	99.47	96.18	76.22					2058	99.06		99.01					2058	98.51		118.52					2058	99.66	95.99	139.68	136.04				2058	98.17
	2057	99.45	96.21	76.22					2057	99.03		99.01					2057	98.51		118.55					2057	99.67	95.99	139.71	136.06				2057	98.16
	2056	99.45	96.22	76.23					2056	99.01		99.03					2056	98.52		118.58					2056	99.68	96.01	139.73	136.07				2056	98.16
	2055	99.47	96.22	76.25					2055	99.01		99.06					2055	98.55		118.59					2055	99.71	96.04	139.76	136.04				2055	98.19
	2054	99.51	96.23	76.28					2054	99.03		99.08					2054	98.58		118.6					2054	99.73	96.06	139.78	136.01				2054	98.22
	2053	99.52	96.25	76.33					2053	99.06		99.12					2053	98.59		118.63					2053	99.76	96.07	139.81	136.02				2053	98.26
	2052	99.51	96.28	76.38					2052	99.08		99.17					2052	98.6		118.69					2052	99.78	96.04	139.84	136.07				2052	98.28
	2051	99.49	96.33	76.4					2051	99.12		99.23					2051	98.63		118.75					2051	99.81	96.01	139.88	136.12				2051	98.32
	2050	99.51	96.38	76.39					2050	99.17		99.26					2050	98.69		118.79					2050	99.84	96.02	139.9	136.15				2050	98.38
	2049	99.56	96.4	76.38					2049	99.23		99.27					2049	98.75		118.81					2049	99.88	96.07	139.89	136.16				2049	98.44
	2048	99.6	96.39	76.38					2048	99.26		99.26					2048	98.79		118.83					2048	99.9	96.12	139.86	136.17				2048	98.45
	2047	99.59	96.38	76.39					2047	99.27		99.25					2047	98.81		118.84					2047	99.89	96.15	139.83	136.18				2047	98.43
	2046	99.55	96.38	76.41					2046	99.26		99.26					2046	98.83		118.85					2046	99.86	96.16	139.81	136.21				2046	98.39
	2045	99.51	96.39	76.44					2045	99.25		99.29					2045	98.84		118.85					2045	99.83	96.17	139.81	136.26				2045	98.36
	2044	99.5	96.41	76.46					2044	99.26		99.34					2044	98.85		118.86					2044	99.81	96.18	139.8	136.33				2044	98.34
	2043	99.54	96.44	76.46					2043	99.29		99.39					2043	98.85		118.85					2043	99.81	96.21	139.78	136.38				2043	98.35
	2042	99.59	96.46	76.43					2042	99.34		99.41					2042	98.86		118.84					2042	99.8	96.26	139.75	136.37				2042	98.37
	2041	99.64	96.46	76.4					2041	99.39		99.43					2041	98.85		118.82					2041	99.78	96.33	139.74	136.35				2041	98.37
	2040	99.65	96.43	76.41					2040	99.41		99.45					2040	98.84		118.83					2040	99.75	96.38	139.74	136.34				2040	98.37
	2039	99.65	96.4	76.44					2039	99.43		99.46					2039	98.82		118.84					2039	99.74	96.37	139.75	136.35				2039	98.38
	2038	99.65	96.41	76.5					2038	99.45		99.46					2038	98.83		118.87					2038	99.74	96.35	139.76	136.38				2038	98.42
	2037	99.66	96.44	76.59					2037	99.46		99.47					2037	98.84		118.92					2037	99.75	96.34	139.78	136.43				2037	98.47
	2036	99.68	96.5	76.68					2036	99.46		99.51					2036	98.87		118.99					2036	99.76	96.35	139.82	136.49				2036	98.5
	2035	99.7	96.59	76.74					2035	99.47		99.53					2035	98.92		119					2035	99.78	96.38	139.84	136.51				2035	98.52
	2034	99.73	96.68	76.75					2034	99.51		99.51					2034	98.99		118.95					2034	99.82	96.43	139.82	136.47				2034	98.52
	2033	99.76	96.74	76.73					2033	99.53		99.46					2033	99		118.9					2033	99.84	96.49	139.77	136.44				2033	98.51
	2032	99.77	96.75	76.71					2032	99.51		99.44					2032	98.95		118.9					2032	99.82	96.51	139.72	136.46				2032	98.49
	2031	99.74	96.73	76.7					2031	99.46		99.46					2031	98.9		118.93					2031	99.77	96.47	139.72	136.54				2031	98.47
	2030	99.71	96.71	76.68					2030	99.44		99.51					2030	98.9		118.97					2030	99.72	96.44	139.76	136.62				2030	98.46
	2029	99.71	96.7	76.67					2029	99.46		99.57					2029	98.93		118.98					2029	99.72	96.46	139.82	136.69				2029	98.46
	2028	99.74	96.68	76.65					2028	99.51		99.61					2028	98.97		118.97					2028	99.76	96.54	139.86	136.72				2028	98.47
	2027	99.77	96.67	76.65					2027	99.57		99.6					2027	98.98		118.94					2027	99.82	96.62	139.84	136.72				2027	98.47
	2026	99.79	96.65	76.66					2026	99.61		99.57					2026	98.97		118.89					2026	99.86	96.69	139.8	136.72				2026	98.45
	2025	99.8	96.65	76.7					2025	99.6		99.52					2025	98.94		118.87					2025	99.84	96.72	139.75	136.74				2025	98.43
	2024	99.81	96.66	76.76					2024	99.57		99.47					2024	98.89		118.89					2024	99.8	96.72	139.71	136.75				2024	98.42
	2023	99.81	96.7	76.8					2023	99.52		99.43					2023	98.87		118.94					2023	99.75	96.72	139.66	136.74				2023	98.44
	2022	99.82	96.76	76.82					2022	99.47		99.38					2022	98.89		118.98					2022	99.71	96.74	139.62	136.71				2022	98.48
	2021	99.8	96.8	76.84					2021	99.43		99.37					2021	98.94		118.98					2021	99.66	96.75	139.59	136.71				2021	98.52
	2020	99.77	96.82	76.87					2020	99.38		99.37					2020	98.98		118.94					2020	99.62	96.74	139.59	136.71				2020	98.54
	2019	99.75	96.84	76.9					2019	99.37		99.38					2019	98.98		118.89					2019	99.59	96.71	139.6	136.72				2019	98.55
	2018	99.74	96.87	76.93					2018	99.37		99.38					2018	98.94		118.84					2018	99.59	96.71	139.61	136.73				2018	98.52
	2017	99.73	96.9	76.97					2017	99.38		99.39					2017	98.89		118.83					2017	99.6	96.71	139.6	136.77				2017	98.47
	2016	99.71	96.93	77					2016	99.38		99.42					2016	98.84		118.86					2016	99.61	96.72	139.55	136.81				2016	98.43
	2015	99.71	96.97	76.99					2015	99.39		99.43					2015	98.83		118.88					2015	99.6	96.73	139.5	136.82				2015	98.41
	2014	99.72	97	76.93					2014	99.42		99.42					2014	98.86		118.9					2014	99.55	96.77	139.48	136.8				2014	98.42
	2013	99.73	96.99	76.9					2013	99.43		99.42					2013	98.88		118.93					2013	99.5	96.81	139.51	136.79				2013	98.42
	2012	99.73	96.93	76.9					2012	99.42		99.43					2012	98.9		118.96					2012	99.48	96.82	139.55	136.8				2012	98.41
	2011	99.74	96.9	76.9					2011	99.42		99.42					2011	98.93		118.98					2011	99.51	96.8	139.56	136.82				2011	98.42
	2010	99.77	96.9	76.88					2010	99.43		99.4					2010	98.96		118.99					2010	99.55	96.79	139.5	136.86				2010	98.45
	2009	99.78	96.9	76.86					2009	99.42		99.37					2009	98.98		118.97					2009	99.56	96.8	139.43	136.89				2009	98.48
	2008	99.78	96.88	76.85					2008	99.4		99.36					2008	98.99		118.92					2008	99.5	96.82	139.37	136.9				2008	98.48
	2007	99.74	96.86	76.88					2007	99.37		99.35					2007	98.97		118.86					2007	99.43	96.86	139.35	136.88				2007	98.45
	2006	99.71	96.85	76.92					2006	99.36		99.32					2006	98.92		118.81					2006	99.37	96.89	139.35	136.84				2006	98.4
	2005	99.7	96.88	76.97					2005	99.35		99.29					2005	98.86		118.79					2005	99.35	96.9	139.35	136.83				2005	98.33
	2004	99.71	96.92	77.03					2004	99.32		99.27					2004	98.81		118.77					2004	99.35	96.88	139.35	136.83				2004	98.29
[truncated: 1,605 more rows]

## Sheet: Fig 1b-dS
Figure 1b	Swelling
	2022-11-03	Dry weight		1 hour		2 hour		24 hour		4d		7d		11d		13d		16d		21d
	Name 96 well	1	2	1	2	1	2	1	2	1	2	1	2	1	2	1	2	1	2	1	2
	PVA FT3	16.8	14.6	41.5	33	51.5	75.7	51.5	75.7	92.8	125.8	87.9	113.8	86.9	98.5	75.2	74.4	70.3	63	60	59.4
	PVA-PEG	17.5	19.3	72.8	61.5	102.1	118.6	102.1	118.6	90.5	108.7	108.9	101.8	118.2	109.1	79.8	105.9	70	82.4	83.1	73.1
	PVA-PLA	12.8	28	51.2	40.1	72.7	32.2	72.7	32.2	116.8	64.7	98.6	79.1	106.7	71.7	94.1	61	80.4	43.3	77.4	47.2
	PVA-chit	22.6	26.9	47.6	41.4	55	50.4	120	100	105.4	90.6	116.5	95	105.2	90.7	92.8	81.5		62.7		74.6
	PVA-gelatin	14.4	16.7	45.2	30.9	60.6	59	60.6	59	79.7	98	74	80.5	79.6	84	66.7	65.3	55	48.2	48.8	55
	PVA dry
	PVA glut
		Swell results
		1h				2h				24h				96 h				7d				11d				13d				16d				21d
		swell ratio 1	swell ratio 2	Avg swell	SD	swell ratio 1	swell ratio 2	Avg swell	SD	swell ratio 1	swell ratio 2	Avg swell	SD	swell ratio 1	swell ratio 2	Avg swell	SD	swell ratio 1	swell ratio 2	Avg swell	SD	swell ratio 1	swell ratio 2	Avg swell	SD	swell ratio 1	swell ratio 2	Avg swell	SD	swell ratio 1	swell ratio 2	Avg swell	SD	swell ratio 1	swell ratio 2	Avg swell	SD
	PVA FT3	2.47024	2.26027	2.36526	0.104982	3.06548	5.18493	4.1252	1.05973	3.06548	5.18493	4.1252	1.05973	5.52381	8.61644	7.07012	1.54631	5.23214	7.79452	6.51333	1.28119	5.17262	6.74658	5.9596	0.786978	4.47619	5.09589	4.78604	0.30985	4.18452	4.31507	4.2498	0.0652723	3.57143	4.06849	3.81996	0.248532
	PVA-PEG	4.16	3.18653	3.67326	0.486736	5.83429	6.14508	5.98968	0.155396	5.83429	6.14508	5.98968	0.155396	5.17143	5.63212	5.40178	0.230348	6.22286	5.27461	5.74873	0.474123	6.75429	5.65285	6.20357	0.550718	4.56	5.48705	5.02352	0.463523	4	4.26943	4.13472	0.134715	4.74857	3.78756	4.26807	0.480503
	PVA-PLA	4	1.43214	2.71607	1.28393	5.67969	1.15	3.41484	2.26484	5.67969	1.15	3.41484	2.26484	9.125	2.31071	5.71786	3.40714	7.70312	2.825	5.26406	2.43906	8.33594	2.56071	5.44833	2.88761	7.35156	2.17857	4.76507	2.5865	6.28125	1.54643	3.91384	2.36741	6.04688	1.68571	3.86629	2.18058
	PVA-chitosan	2.10619	1.53903	1.82261	0.283581	2.43363	1.87361	2.15362	0.280011	5.30973	3.71747	4.5136	0.796131	4.66372	3.36803	4.01587	0.647844	5.15487	3.5316	4.34323	0.811634	4.65487	3.37175	4.01331	0.64156	4.10619	3.02974	3.56797	0.538227	0	2.33086	1.16543	1.16543	0	2.77323	1.38662	1.38662
	PVA-gelatin	3.13889	1.8503	2.49459	0.644295	4.20833	3.53293	3.87063	0.3377	4.20833	3.53293	3.87063	0.3377	5.53472	5.86826	5.70149	0.166771	5.13889	4.82036	4.97962	0.159265	5.52778	5.02994	5.27886	0.248919	4.63194	3.91018	4.27106	0.360882	3.81944	2.88623	3.35284	0.466608	3.38889	3.29341	3.34115	0.0477379
Figure 1c	hemolsyis
		Mock	Mock	Mock	PVA	PVA	PVA	PVA-chitosan	PVA-chitosan	PVA-chitosan	PVA-gelatin	PVA-gelatin	PVA-gelatin	PVA-PEG	PVA-PEG	PVA-PEG
	Hemolysis %	0	0	0	0.035	0.39	0.17	0.28	0.04	1.79	0.45	0.46	0.08	0.34	1.84	0.059
Figure 1d	blood clotting
		Mock	Mock	Mock	PVA	PVA	PVA	PVA-chitosan	PVA-chitosan	PVA-chitosan	PVA-PEG	PVA-PEG	PVA-PEG	PVA-gelatin	PVA-gelatin	PVA-gelatin
	Blood clott %	0	11.1	0	11.1	18.2	17.4	53.85	59.26	54.99	42.17	38.47	37.32	37.04	38.75	35.61
Figure 1e	blood clotting over time
	96 well plate layout	1	2	3	4	5	6	7	8	9	10	11	12
	A				Chit hydro	PVA	PVA-PEG	PVA-PLA	PVA-PDLG	PVA-CHIT	DI
	B				Chit hydro	PVA	PVA-PEG	PVA-PLA	PVA-PDLG	PVA-CHIT	DI			x3 for 15,30 and 45min
	C				Chit hydro	PVA	PVA-PEG	PVA-PLA	PVA-PDLG	PVA-CHIT	DI
	D				Chit hydro	PVA	PVA-PEG	PVA-PDLG	PVA-PDLG	PVA-CHIT	DI
	E				Chit hydro	PVA	PVA-PEG	PVA-PDLG	PVA-PDLG	PVA-CHIT	DI
	F				Chit hydro	PVA	PVA-PEG	PVA-PDLG	PVA-PDLG	PVA-CHIT	DI
	Hydrogel paper
	96 well plate layout	1	2	3	4	5	6	7	8	9	10	11	12
	A				0.3121	0.3202	0.2025	0.221	0.1617	0.2509	0.1544	0.3608
	B				0.2869	0.2688	0.216	0.2151	0.1426	0.1885	0.1345	0.3118
	C				0.2897	0.333	0.2196	0.2264	0.1575	0.1711	0.1497	0.3802
	D				0.1994	0.2646	0.2914	0.2457	0.1566	0.1369	0.1712	0.2953
	E				0.205	0.2854	0.2938	0.2618	0.1563	0.1602	0.1802	0.3457
	F				0.2276	0.2641	0.2973	0.2525	0.1609	0.1364	0.1963	0.383
	G				0.2101	0.151	0.3117	0.2444	0.2029	0.107	0.2051	0.3404
	H				0.2149	0.1494	0.3091	0.1736	0.1621	0.1043	0.2407	0.2924
	I				0.2372	0.1604	0.311	0.1996	0.1834	0.1117	0.2185	0.2983
		Name	Abs	Std Dev			Name	Abs	Std Dev			Name	Abs	Std Dev
	15 min	20% PVA	0.296233	0.0138121			20% PVA	0.210667	0.0149296			20% PVA	0.220733	0.0144611
		15% PVA	0.307333	0.033979			15% PVA	0.271367	0.0121558			15% PVA	0.1536	0.00594306
		PVA-PEG	0.2127	0.00901499			PVA-PEG	0.294167	0.00296704			PVA-PEG	0.3106	0.00134536
		PVA-PDLG	0.220833	0.00565184			PVA-PDLG	0.253333	0.00808229			PVA-PDLG	0.205867	0.0358136
		PVA-chitosan	0.153933	0.0100371			PVA-chit	0.157933	0.00257358			PVA-chit	0.1828	0.0204066
		Alginate MPs	0.2035	0.0419614			Alginate MPs	0.1445	0.0135989			Alginate MPs	0.107667	0.00374477
		15% PVA w ADAM	0.1462	0.0104014			15% PVA w ADAM	0.182567	0.0127163			15% PVA w ADAM	0.221433	0.0179804
		DI	0.350933	0.0352513			DI	0.341333	0.0440128			DI	0.310367	0.0261764

## Sheet: Fig 2S
	Images presented in paper

## Sheet: Fig3S
Figure 3a	BV elution from PVA freeze-thawed hydrogels						72hpi										% GFP
Figure 3b	BV elution from PVA-based hydrogels						PVA2	PVA3	PVA4	PVA pass	PEG	Chit	Gelatin				PVA2	PVA3	PVA4	PVA pass	PEG	Chit	Gelatin
						1d	112	4	2	136	0	29	330			1d	11.2	0.4	0.2	13.6	0	2.9	33
							168	6	2	248	0	30	315				16.8	0.6	0.2	24.8	0	3	31.5
							180	8	0	240	0	33	340				18	0.8	0	24	0	3.3	34
						2d	52	1	0	172	2	12	330			AVG	15.3333	0.6	0.133333	20.8	0	3.06667	32.8333
							63	0	0	172	0	2	315
							71	1	4	224	0	7	340		Steps
						3d	21	0	3	200	4	3	250		1.add 50 uL/each
							12	2	1	172	3	6	200		2. incubate 48h then image
							14	3	1	208	4	3	212
						5d	6	0	2	220	46	4	155
							5	1	0	224	92	3	150
							6	0	0	264	80	4	125
						SD	29.6348	1.63299	0.942809	51.0163	0	1.69967	10.274
						7d	3	11	0	168	0	0	136
							2	136	0	152	3	1	144
							0	80	0	208	2		150
						8d	1	200	6	208	1	0	160
							1	212	0	148	0		164
							1	222	2	244	2		200
						14d	3	384	0	232	0	0	170
							6	200	0	216	0		170
							0	210	0	296	3		180
						20d	2	53	0	220	8	0	11
							4	60	0	216	2		55
							4	68	0	224	1		60
						Jan 3rd											2023-12-27					1d	2d	3d
						% GFP	1d	2d	3d	5d	7d	9d	14d	19d					1d	2d	3d	pfu/ml	pfu/ml	pfu/ml
						PVA2	15.3333	6.2	1.56667	0.0566667	0.00333333	0.01	0.03	0.0333333	1.25831		2	PVA2 #	12	18	0.12	3600000	5400000	36000
						PVA3	0.06	0.0666667	1.06667	0.00333333	0.756667	2.11333	2.64667	0.603333			3	PVA3 #	4	1	NA	1200000	300000	#VALUE!
						PVA4	0.133333	0.0133333	0.0166667	0.00666667	0	0.0266667	1.57508	0			4	PVA4	2	NA		600000	#VALUE!	0
						PVA passive	20.8	18.9333	19.3333	23.6	17.6	20	24.8	22			5	PVA pass %	20	60		6000000	18000000	0	super=2 GFP spots
						PVA-PEG	0	0.00666667	0.0366667	0.726667	0.0166667	0.01	0.01	0.0366667			6	PEG	0	0	0	0	0	0	x 1.5 HBSS resuspension
						PVA-Chitosan	3.06667	0.7	0.4	0.366667	0.005	0	0	0			7	Chit #	1	3	1	300000	900000	300000
						PVA-Gelatin	32.8333	32.8333	22.0667	14.3333	14.3333	17.4667	17.3333	4.2			8	Gelatin %	20	60	30	6000000	18000000	9000000
						BV FT4	26.5										9	BV FT4 #	21			6300000	0	0
						PFU/mL	1d	2d	3d	5d	7d	9d	14d	19d	Total	EE %
						PVA2	1.53333e+06	620000	156667	5666.67	333.333	1000	3000	3333.33	2.32333e+06	11.6167		0.5 mL added to each hydro, 50 uL transduced = x1000cells/0.05 added
						PVA3	6000	6666.67	106667	333.333	75666.7	211333	264667	60333.3	731667	3.65833		OG BV	1x10^8 PFU/mL added 0.2mL so 2x10^7 PFU/mL
						PVA4	13333.3	1333.33	1666.67	666.667	0	2666.67	157508	0	177175	0.885874
						PVA passive	2080000	1.89333e+06	1.93333e+06	2.36e+06	1.76e+06	2000000	2480000	2200000	1.67067e+07	83.5333
						PVA-PEG	0	666.667	3666.67	72666.7	1666.67	1000	1000	3666.67	84333.3	0.421667
						PVA-Chitosan	306667	70000	40000	36666.7	500	0	0	0	453833	2.26917
						PVA-Gelatin	3.28333e+06	3.28333e+06	2.20667e+06	1.43333e+06	1.43333e+06	1.74667e+06	1.73333e+06	420000	15540000	77.7
						BV FT4	5300000
						PVA1	1.66667	2.93333	4.6	4.6	0.004	0.417333	0.724	14.9453
						% release	1d	2d	3d	5d	7d	9d	14d	19d	23d	26d	30d
						PVA2	7.66667	10.7667	11.55	11.5783	11.58	11.585	11.6	11.6167	11.75
						PVA3	0.03	0.0633333	0.596667	0.598333	0.976667	2.03333	3.35667	3.65833	3.67167
						PVA4	0.0666667	0.0733333	0.0816667	0.085	0.085	0.0983333	0.885874	0.885874
						PVA passive	10.4	19.8667	29.5333	41.3333	50.1333	60.1333	72.5333	83.5333	93.0267	93.0267	96.4133
						PVA-PEG	0	0.00333333	0.0216667	0.385	0.393333	0.398333	0.403333	0.421667
						PVA-Chitosan	1.53333	1.88333	2.08333	2.26667	2.26917	2.26917	2.26917	2.26917
						PVA-Gelatin	16.4167	32.8333	43.8667	51.0333	58.2	66.9333	75.6	77.7	94.6333	94.7933	94.86
						BV FT4	5300000
						PVA1	1.66667	4.6	9.6	14.2	14.204	14.6213	15.3453

## Sheet: Fig 4S
Figure 4a	Image included in paper
	GFP expression after day 1
		PVA2	PVA2	PVA2	PVA3	PVA3	PVA3	PVA4	PVA4	PVA4	PVA-chitosan	PVA-chitosan	PVA-chitosan	PVA-PEG	PVA-PEG	PVA-PEG	PVA-gelatin	PVA-gelatin	PVA-gelatin	PVA passive	PVA passive	PVA passive
	24 hours	11.2	16.8	18	0.4	0.6	0.8	0.2	0.2	0	2.9	3	3.3	0	0	0	33	31.5	34	13.5	24.8	24
Figure 4b	Antibacterial assay
	NOS3 MOI 10			NOS3 MOI 100			NOS3 MOI 1000			Mock			Penicillin-streptomycin			10 µM nitrate			5 µM nitrate			2.5 µM nitrate
	0.1917	0.1403	0.1308	0.1462	0.1163	0.1459	0.1444	0.1242	0.1439	0.2457	0.2191	0.2066	0.1622	0.1744	0.1149	0.1768	0.1278	0.0956	0.2079	0.1638	0.129	0.2069	0.1647	0.1344
Figure 4c	NOS3 expression
		MOI10			MOI100			MOI1000
	24 hours	7.175	8.56	5.7899	13.087	8	18	17.975	19.982	15.969
Figure 4d	Griess assay
	NOS3 MOI 10			NOS3 MOI 100			NOS3 MOI 1000			Mock
	2.88421	2.91579	0.932203	5.74737	5.22105	4.74576	6.27119	6.81053	1.86316	-0.135593	0.135593	0.0169491
Figure 4e	HUVEC proliferation after NOS3-BV
		RFP MOI 10			RFP MOI 100			RFP MOI 1000			NOS3 MOI 10			NOS3 MOI 100			NOS3 MOI 1000			Mock			DMSO
	48h	101.8	107.9		105.9	108.2	88.3	111.5	93.4	92.8	98.7	104.5	97.41	125.991	127.753	129.956	139.207	142.731	143.612	100.441	105.286	94.2731	35.5	37.2	39.7
Figure 4f	SMC proliferation after NOS3-BV
		RFP MOI 10			RFP MOI 100			RFP MOI 1000			NOS3 MOI 10			NOS3 MOI 100			NOS3 MOI 1000			Mock			DMSO
	48h	111.1	96.9	94.9	110.5	99.8	105	109.261	109.215	100	97.9173	98.8702	98	86.8914	94.5143	86.47	89.38	86.43	88.38	104.6	101.84	100.4	61.1	66.6	66.3

## Sheet: Fig 5S
Figure 5a	HUVEC viability after 48hours
		RFP MOI 10			RFP MOI 100			RFP MOI 1000			NOS3 MOI 10			NOS3 MOI 100			NOS3 MOI 1000			Mock			DMSO
	LD HUVEC	92.081	77.858	90.698	88.332	91.424	90.954	96.45	95.27	95.46	98.7	104.5	97.41	95.31	99.4	96.19	99.4	95.32	97.45	96.435	93.54	93.908	14.179	7.843	5.906
Figure 5b	SMC viability after 48hours
		RFP MOI 10			RFP MOI 100			RFP MOI 1000			NOS3 MOI 10			NOS3 MOI 100			NOS3 MOI 1000			Mock			DMSO
	LD SMC	100	98.7	93.7	100.3	95.4	91.1	92.9	98.9	100	95.9	101	101	99.8	100	100	93.9	89.8	95.3	100	101	91.3	76.1	73.6	57.4
Figure 5c	HUVEC viability after 48hours incubation with the hydrogels
		Mock			PVA			PVA-chitosan			PVA-PEG			PVA-gelatin
	LD 48h	98.3092	99.2288	99.7126	99.442	98.5222	98.779	99.1379	98.9407	99.027	99.1095	89.5146	98.5075	95.8445	97.4768	98.6998
Figure 5d	HUVEC proliferation after 48hours incubation with the hydrogels
		Mock			PVA			PVA-chitosan			PVA-PEG			PVA-gelatin			Mock
	48 hours	98.8166	100	98.2906	99.442	98.5222	98.779	100.256	80.607	116.07	93.9945	76.4187	97.2204	94.6006	83.3609	80.8264	95.9229	112.893	91.2948
